# Supplementary material for: Late Miocene Tarim desert wetting linked with eccentricity minimum and East Asian monsoon weakening
Source: Nat Commun. 2022 Jul 8;13:3977. doi: 10.1038/s41467-022-31577-w (PMC9270403; doi:10.1038/s41467-022-31577-w)
Supplement: Supplementary file 3 — Source Data [file 41467_2022_31577_MOESM3_ESM.xlsx]

## Sheet: Fig.2
Age (Ma)	HIRM (10-3Am2/kg)	Fe content (%)	Si/Al	Median grain size (μm)	δ18OPDB (‰)	δ13CPDB (‰)		Age (Ma)	Eccentricity		Thickness (m)	Declination (°)	Inclination (°)	VGP.lat (°)
9.984	0.52365	4.41	5.53592					7.6	0.016657		0	222.4	-53.1	-55.7991
9.9811	0.511282	4.7	5.0481	18.448	-9.13	-1.15		7.601	0.016579		2	196	-34.7	-65.0562
9.9781	0.585057	5.02	5.24571					7.602	0.016498		4	206.9	-41.3	-62.1731
9.9752	0.604762	4.77	5.53151	22.004				7.603	0.016458		8	385.9	41.4	62.9001
9.9722	0.605541	5.3	4.78179	13.754				7.604	0.016401		10	359.9	44.4	76.1878
9.9693	0.844916	6.67	3.83177	9.074	-8.84	-1.54		7.605	0.016314		17	377.1	54.4	75.5661
9.9664	0.619914	5.15	4.99389	24.498				7.606	0.016334		21	354.7	43.6	74.8957
9.9634	0.380952	3.62	5.14681	7.944	-10.02	-1.34		7.607	0.016257		25	371	36.9	68.5083
9.9605	0.577773	4.67	5.27401	36.841	-9.08	-1.11		7.608	0.01622		29	379.3	38	65.2058
9.9576	0.489881	3.12	6.98054	53.745				7.609	0.016227		33	330.6	38	58.8649
9.9546	0.436967	4.22	5.67146	53.767				7.61	0.016189		37	277.8	51.4	25.3869
9.9517	0.457305	2.97	7.34994	85.387				7.611	0.016171		41	358.7	46.2	77.5905
9.9488	0.567376	2.75	7.05688	82.05	-9.53	-1.26		7.612	0.016151		45	328.4	34.2	55.5934
9.9458	0.446516	2.85	7.86055	83.091				7.613	0.016158		47	396.6	73.6	59.9077
9.9429	0.392545	2.58	7.97333	88.411				7.614	0.016134		51	356.4	23.5	62.1834
9.9399	0.412529	2.66	8.28016	90.739				7.615	0.016106		55	349.9	27.6	63.2457
9.937	0.378059	2.47	8.23398	90.825				7.616	0.016114		59	347.5	31.8	64.8679
9.9359	0.333717	2.42	8.41499	85.997				7.617	0.016114		63	344.9	34.2	65.1854
9.9347	0.348507	2.24	9.18894	104.97	-9.72	-1.06		7.618	0.016041		66	356.3	13.6	56.8305
9.9336	0.308441	1.94	11.0524	143.4				7.619	0.016098		70	355.7	14	56.9801
9.9325	0.248702	2.01	10.2867	106.954				7.62	0.016048		75	165.6	-71.4	-71.2709
9.9314	0.314034	2.49	8.23709	81.916				7.621	0.016026		79	222.1	-55.3	-56.8247
9.9302	0.28325	1.9	10.4211	114.084				7.622	0.01603		81	175.6	-50.2	-80.3796
9.9291	0.20804	1.86	9.47009	99.356	-8.99	-0.86		7.623	0.015994		82.5	197.2	-35.8	-65.0939
9.928	0.269236	2.1	8.27688	27.944				7.624	0.015987		84	193.7	-52.5	-77.0729
9.9269	0.280605	2.41	9.31466	105.914				7.625	0.015926		88	326.6	43.7	58.6971
9.9257	0.28734	2.01	10.3082	110.298				7.626	0.015911		92	370.3	69.2	75.3253
9.9246	0.499595	3.56	6.56838	51.299				7.627	0.015871		100	407.1	58.7	54.1723
9.9235	0.273023	1.98	10.9911	116.262				7.628	0.01578		104	302	34	36.1716
9.9224	0.548399	2.75	7.91814	58.64				7.629	0.015725		108	350.4	27	63.0456
9.9212	0.50017	3.25	7.06988	56.368				7.63	0.015675		110	343.1	35.6	65.1313
9.9201	0.561276	3.93	6.33797	74.949				7.631	0.015523		112	278.8	38.5	20.2497
9.919	0.340826	2.2	9.18608	91.161				7.632	0.015449		150.3	155.3	-22.9	-54.5366
9.9178	0.65861	5.34	4.36767	18.69	-9.44	-1.72		7.633	0.015331		154.3	134.8	-60.7	-56.132
9.9167	0.58398	4.49	4.9678	43.74				7.634	0.015158		157.3	161.1	-38.6	-65.7664
9.9156	0.799809	4.29	4.79981	17.295	-10.12	-2.23		7.635	0.015038		161.3	127.1	-53.6	-47.9898
9.9145	0.530223	3.21	6.92212	68.139				7.636	0.014821		169.55	137.2	-29.1	-45.5827
9.9133	0.492771	3.52	5.9413	60.845	-9.24	-1.36		7.637	0.014693		173.3	211.2	-32	-54.8491
9.9122	0.531334	4.65	4.91674	29.584				7.638	0.014444		185.3	102.4	-32.7	-20.665
9.9111	0.88722	7.9	3.13648	9.284	-7.75	-1.69		7.639	0.014233		189.3	364.9	15.1	57.486
9.91	0.5423	3.06	7.06538	72.782				7.64	0.014049		192.55	356.6	31.1	66.6964
9.9088	0.44301	3.31	6.7552	83.69				7.641	0.013775		195.8	358.5	28.8	65.4348
9.9077	0.306882	2.02	10.9928	109.332	-8.24	-0.71		7.642	0.013521		203.3	339.3	11.3	51.0646
9.9066	0.343263	1.72	14.1742	139.268				7.643	0.013326		205.8	352.3	24.7	62.2112
9.9054	0.368827	2.26	9.37336	106.365				7.644	0.013027		209.3	429.8	53.3	35.2627
9.9043	0.505268	3.56	6.47072	51.379				7.645	0.012791		213.55	384.1	16.5	51.8797
9.9032	0.712739	4.51	5.30168	29.022	-9.2	-1.75		7.646	0.012525		217.3	374.3	23.4	59.5682
9.9021	0.44969	4.39	5.12559	43.184				7.647	0.012287		219.3	394.5	22.9	48.69
9.9009	0.686674	4.79	4.95276	19.608				7.648	0.012012		222.3	354.4	37.7	70.6298
9.8998	0.587383	3.83	5.9055	34.326				7.649	0.011728		226.3	400.7	18.4	42.7638
9.8987	0.442305	2.53	7.81277	76.434				7.65	0.011517		230.8	378.5	48.8	71.7815
9.8976	0.579993	4.05	5.38169	30.575				7.651	0.011238		243.3	335.8	12.2	49.8745
9.8964	1.11184	7.23	3.26101	7.161	-9.68	-2.18		7.652	0.010991		248.3	312.3	11.2	35.2395
9.8953	0.759798	4.73	4.70046	15.398				7.653	0.010775		250.3	191.8	-54.9	-79.6558
9.8942	0.82866	5.4	4.42583	13.002				7.654	0.010578		252.3	228.2	-40.7	-46.3164
9.8931	0.382642	8.36	3.48512	11.919	-11.32	-1.98		7.655	0.010377		276.3	250	-36.1	-27.7904
9.8919	0.491106	4.58	4.37699	41.832				7.656	0.010237		281.3	195.4	-50	-74.5199
9.8908	0.529007	4.29	5.15331	25.201				7.657	0.010106		286.3	188.4	-55.2	-82.1688
9.8897	0.811462	4.61	4.78078	50.991				7.658	0.010055		309.3	336.9	21.8	54.8595
9.8885	0.625487	5.38	4.34202	17.913				7.659	0.009935		313.3	352.8	43.6	74.3553
9.8874	0.764203	6.09	3.95482	15.574				7.66	0.009951		316.3	330.3	34.5	57.0004
9.8863	0.671731	5.17	4.42435	16.102				7.661	0.009978		320.6	342.8	27.3	60.4463
9.8852	0.502059	6.66	3.62039	6.213				7.662	0.009948		324.7	361.3	23.9	62.5692
9.884	0.615797	3.92	4.8689	45.643				7.663	0.010055		328.3	300.2	30.4	33.4257
9.8829	0.769808	5.26	4.20163	31.097				7.664	0.010109		332.55	324.1	41.8	56.0081
9.8818	0.307873	1.82	11.8851					7.665	0.01023		336.3	370.6	15.2	56.4658
9.8807	0.609449	4.62	5.13476	16.672				7.666	0.010339		340.05	327.2	25.3	50.8145
9.8795	0.630011	4.33	5.02642	28.523				7.667	0.010459		343.3	350.3	32.3	66.1152
9.8784	0.943597	6.15	3.90792	12.041	-9.66	-2.22		7.668	0.010666		349.3	348.9	13.9	55.6785
9.8773	0.818253	5.83	4.22857	8.607				7.669	0.010772		353.3	307.4	19.9	34.9424
9.8761	0.377156	4.65	4.34383	11.137	-10.54	-2.13		7.67	0.010963		361.3	370.8	44.7	73.7168
9.875	0.472585	4.78	4.72317	31.631				7.671	0.011163		364.8	437	51.1	28.9839
9.8739	0.458951	4.53	4.79833	36.836				7.672	0.011336		367.3	290.7	18	21.748
9.8728	0.417018	4.31	4.69374	37.045				7.673	0.01152		375.3	343.9	13	53.6848
9.8716	0.48869	5.46	3.67666	18.241				7.674	0.011732		379.8	312	56.2	52.6672
9.8705	0.476834	5.74	3.83019	20.903				7.675	0.011929		384.55	378.3	31.2	62.0074
9.8694	0.405173	3.84	5.52096	14.91				7.676	0.012134		388.3	305	44.7	42.7545
9.8683	0.413587	4.4	4.70019	26.565	-9.81	-1.68		7.677	0.012302		392.55	328.7	51.7	63.7622
9.8671	0.482984	4.79	4.58595	27.278				7.678	0.012541		399.55	321.1	15	42.6043
9.866	0.479678	4.88	4.94811	29.37				7.679	0.012704		404.3	340.1	45.3	68.9253
9.8649	0.464562	4.37	5.36045	31.19				7.68	0.012845		414.3	329	34.1	55.9498
9.8626	0.566956	7.72	3.52826	23.697	-10.36	-1.35		7.681	0.013059		418.3	333.1	12	48.4274
9.8604	0.542292	5.09	4.54561	7.981				7.682	0.013148		433.2	285.8	8.2	14.7405
9.8592	0.46494	4.82	4.43805	15.569				7.683	0.013296		442.7	405.8	33.8	45.299
9.8581	0.224389	2.01	9.84858	125.003	-9.3	-0.81		7.684	0.013378		466.7	101.3	-54.4	-29.3749
9.857	0.23748	2.04	9.30631	123.551				7.685	0.013464		473.7	224.5	-4.9	-35.0401
9.8559	0.24977	2.03	9.22206	119.113				7.686	0.01354		483.7	287.5	61	36.9371
9.8547	0.250403	1.94	9.50943	129.814				7.687	0.013541		488.2	272.8	14.3	6.79232
9.8536	0.346896	2.7	7.76698	93.414				7.688	0.013584		491.7	251	-9.1	-17.4681
9.8525	0.261013	2.16	9.96353	116.179				7.689	0.013624		495.7	250.2	-12.7	-19.2723
9.8514	0.28689	1.98	11.0087	136.14				7.69	0.013524		498.2	220.6	-83.1	-49.5057
9.8502	0.0254891	2.12	10.7581	120.745	-8.67	-1.37		7.691	0.01358		504.95	190.4	-67.9	-76.8096
9.8491	0.404741	2.35	9.40422	105.845				7.692	0.013509		508.2	126.7	-15	-32.656
9.848	0.257817	1.79	13.4708	144.556				7.693	0.013446		512.45	143.6	-78	-56.2945
9.8469	0.32125	2.19	10.3054	121.215				7.694	0.013403		516.7	117	-43.1	-35.9661
9.8457	0.268937	2.1	10.6672	118.715				7.695	0.013325		520.7	125.8	-48.8	-45.0569
9.8446	0.419786	2.9	8.09705	114.479				7.696	0.013254		532.7	394.1	26.9	50.667
9.8435	0.286486	2.18	9.93961	124.279				7.697	0.013144		534.7	357.6	26.2	63.8369
9.8423	0.439923	3.56	7.05333	53.81				7.698	0.013052		538.7	290.3	39.2	29.2529
9.8412	0.363505	2.55	9.54545	109.463				7.699	0.01297		542.7	197.9	-32.5	-62.9084
9.8401	0.190978	1.65	14.4499	182.984				7.7	0.012822		546.95	226	-50.9	-52.1874
9.8378	0.266108	1.8	13.0971	157.177	-8.18	-0.48		7.701	0.012699		554.7	255.1	-87.1	-41.1526
9.8367	0.253106	2.11	11.1831	192.326				7.702	0.012621		565.7	389.3	49.5	64.3469
9.8356	0.466125	3.48	6.62676	45.672				7.703	0.012427		568.7	348.3	23.9	60.7151
9.8345	0.277404	2.25	9.75472	142.63	-9.31	-1		7.704	0.012317		572.7	414.5	13.4	31.2142
9.8333	0.621336	4.1	6.05106	23.243	-9.25	-0.83		7.705	0.012176		576.7	368.1	40.9	72.1545
9.8322	0.549733	4.62	5.2607	26.286				7.706	0.01201		581.7	342.2	7	50.2081
9.8311	0.547044	4.65	5.42293	25.384				7.707	0.01186		584.7	345.6	19	57.2589
9.8299	0.564739	4.42	5.37784	51.394				7.708	0.011698		588.7	359.7	53.4	84.0456
9.8288	0.60848	5.09	4.59075	25.241				7.709	0.01157		592.7	384.2	38.1	62.3253
9.8277	0.693488	5.31	4.57995	24.93				7.71	0.011387		601.1	368.1	35.4	68.5043
9.8266	0.791979	5.79	3.99767	20.978	-10.27	-1.5		7.711	0.011245		608.2	334.4	4.6	45.8139
9.8254	1.00302	5.76	4.24901	9.925	-10.24	-2.04		7.712	0.011134		616.9	419.8	37.7	36.2405
9.8243	0.915841	6.17	3.98021	19.287	-10.14	-1.14		7.713	0.010998		618.7	359.6	20.8	60.8521
9.8232	0.632862	4.5	4.74369	17.879				7.714	0.01084		626.2	368.2	28	63.9797
9.8221	0.679293	4.44	4.95958	21.603				7.715	0.010809		630.7	352.5	37.5	70.0349
9.8209	0.289691	2.29	9.86387	46.757	-9.14	-0.99		7.716	0.010664		633.7	429.4	31.1	26.3372
9.8198	0.674973	4.75	4.40494	20.03				7.717	0.010597		661.1	384.3	25.2	55.845
9.8187	0.871175	6.13	3.97348	13.023	-9.77	-1.35		7.718	0.010551		670.1	355.6	35.6	69.4453
9.8176	0.871687	5.37	4.55301	13.832	-9.94	-1.39		7.719	0.010489		672.6	357	30	66.0591
9.8164	0.574912	3.69	5.85912	15.807	-9.81	-1.43		7.72	0.010469		677.1	296.9	18.7	26.6964
9.8153	0.506215	5.36	4.3613	12.43				7.721	0.010425		682.1	415.5	22.4	33.7146
9.8142	0.548897	4.96	4.54758	17.749				7.722	0.010471		684.85	173.2	-44.6	-75.2173
9.813	0.466524	4.55	4.80769	14.024				7.723	0.01047		689.1	338.8	59.2	73.7849
9.8119	0.608342	7.13	3.39408	10.356	-9.21	-1.09		7.724	0.010484		694.1	313.8	54.5	53.417
9.8108	0.507817	4.92	4.85996	22.164				7.725	0.010592		696.85	321.2	17.1	43.5077
9.8097	0.507425	4.49	5.39376	16.312				7.726	0.01064		701.1	365.8	10.8	55.1544
9.8085	0.474568	3.42	6.61957	47.94				7.727	0.010708		705.1	174.2	-52.8	-81.9887
9.8074	0.54891	4.99	4.94665	23.585	-9.57	-1.09		7.728	0.010864		709.1	202.7	-47.6	-68.2554
9.8063	0.44257	4.02	5.22969	43.81				7.729	0.010952		712.1	382.5	27.4	57.8901
9.804	0.347719	2.4	8.01752	104.219	-9.31	-0.94		7.73	0.0111		715.1	359.9	13.7	57.0492
9.8018	0.365111	2.46	8.81885	100.824				7.731	0.011255
9.8006	0.334395	2.21	9.81672	113.385				7.732	0.011446
9.7995	0.313275	2.17	10.2474	128.788	-8.34	-0.37		7.733	0.011629
9.7984	0.310786	2.16	10.6211	130.398				7.734	0.01186
9.7973	0.362071	2.38	9.47847	110.088				7.735	0.012095
9.7961	0.404989	2.36	9.99329	103.622				7.736	0.012409
9.795	0.404411	2.28	10.7568	113.173				7.737	0.012643
9.7939	0.43567	2.34	10.4554	108.511				7.738	0.013026
9.7883	0.276321	2.21	10.6789	157.175	-8.56	-0.43		7.739	0.013376
9.786	0.368442	3.17	7.31463	58.579				7.74	0.013724
9.7835	0.381504	3.18	7.47478	84.734				7.741	0.014174
9.781	0.356342	2.51	8.74706	109.272				7.742	0.014627
9.7785	0.352013	2.64	8.30939	93.854				7.743	0.01506
9.776	0.302934	2.17	9.53659	104.804				7.744	0.015602
9.7735	0.372398	3.07	7.16039	76.815				7.745	0.016134
9.771	0.410082	3.24	6.84136	63.176				7.746	0.016684
9.766	0.307398	2.06	8.96072	98.794				7.747	0.017296
9.7635	0.419178	2.97	7.62123	57.804				7.748	0.017893
9.761	0.451746	3.68	6.73409	37.344				7.749	0.01859
9.7585	0.420819	3.73	6.633	64.655				7.75	0.019207
9.756	0.370921	3.71	6.68009	65.025				7.751	0.01992
9.751	0.294974	2.16	10.4353	115.503	-9.47	-0.9		7.752	0.020677
9.7485	0.359296	2.44	9.73626	90.921				7.753	0.021342
9.746	0.474181	3.44	6.94964	58.099				7.754	0.022136
9.7435	0.359489	1.96	12.6693	111.972				7.755	0.022912
9.741	0.539116	4.31	5.87656	27.188	-9.82	-1.3		7.756	0.023659
9.7385	0.449469	3.47	7.16998	55.857				7.757	0.024465
9.736	0.502735	4.83	4.99718	30.36				7.758	0.025274
9.7335	0.562953	4.32	5.35928	32.573				7.759	0.026049
9.731	0.624093	5.11	5.625	31.986	-11.2	-2.35		7.76	0.026889
9.7285	0.257589	1.82	11.6091	114.335	-9.41	-0.05		7.761	0.027644
9.726	0.405051	2.87	7.66116	81.354				7.762	0.028527
9.7235	0.288048	2.17	10.8974	162.247				7.763	0.029286
9.721	0.222731	2.03	12.4788	159.498				7.764	0.030087
9.72014	0.234397	2.02	11.6692	127.013				7.765	0.030946
9.71928	0.190162	1.85	12.8158	189.643	-8.9	-0.9		7.766	0.031701
9.71756	0.180695	1.64	14.6877	186.25				7.767	0.032483
9.71584	0.249161	1.97	11.5765	142.736				7.768	0.0333
9.71412	0.210478	1.77	13.4305	191.44				7.769	0.034023
9.71067	0.236801	1.81	14.0948	163.89				7.77	0.034772
9.70981	0.204422	1.75	14.8029	176.736				7.771	0.035478
9.70723	0.218762	2.12	9.81656	131.214				7.772	0.036193
9.70551	0.282617	2.28	8.47592	94.464	-9.31	-0.89		7.773	0.036858
9.69863	0.185658	1.96	10.7383	118.855	-9.39	-1.15		7.774	0.037473
9.69691	0.214156	1.91	11.6539	132.244				7.775	0.038146
9.69519	0.199826	1.83	11.9335	143.391				7.776	0.038715
9.69174	0.198135	1.77	13.1013	175.015				7.777	0.039267
9.69002	0.366079	3.07	6.56691	51.202				7.778	0.03982
9.6883	0.319114	2.72	7.77792	81.191				7.779	0.040339
9.68658	0.226619	1.97	11.5488	134.124				7.78	0.040768
9.68314	0.196134	2.01	12.0212	209.352				7.781	0.041245
9.57873	0.767192	3.9	5.02932	19.886	-9.14	-1.21		7.782	0.041632
9.57675	0.57239	6.23	3.54814	7.299				7.783	0.042031
9.57478	0.470588	4.37	4.90926	11.181				7.784	0.042334
9.57281	0.434239	3.22	7	64.706				7.785	0.042659
9.57083	0.322701	2.44	9.56113	97.647	-8.15	-0.45		7.786	0.042952
9.56886	0.366718	2.7	8.65801	79.863				7.787	0.043113
9.56689	0.428488	3.42	7.04545	70.707				7.788	0.043349
9.56491	0.323118	2.58	8.61584	93.164				7.789	0.043485
9.56294	0.370185	2.75	7.74753	68.272				7.79	0.043549
9.56097	0.338508	2.46	8.94904	73.679				7.791	0.043622
9.55899	0.392935	2.79	8.37465	75.377				7.792	0.043621
9.55702	0.328264	2.74	8.76599	84.763	-8.28	-0.65		7.793	0.043582
9.55505	0.340197	2.74	8.88034	88.672				7.794	0.04349
9.55308	0.335288	2.72	8.5295	85.106				7.795	0.043348
9.5511	0.365319	3.39	7.02989	64.262				7.796	0.043231
9.54913	0.398216	2.53	8.60703	68.508				7.797	0.042979
9.54716	0.354653	2.36	9.48922	105.299				7.798	0.042725
9.54518	0.274711	1.9	10.8121	96.42	-8.68	-0.96		7.799	0.042533
9.54124	0.547411	4.27	5.71414	25.582				7.8	0.042125
9.53926	0.568542	5.56	4.65938	17.974				7.801	0.041844
9.53729	0.582022	4.94	5.07495	20.601				7.802	0.041465
9.53532	0.571163	4.95	5.08219	26.349				7.803	0.041059
9.53334	0.605687	5.25	4.82399	18.133	-8.83	-0.99		7.804	0.040638
9.53137	0.597533	4.84	5.1576	21.673				7.805	0.040188
9.5294	0.539605	4.76	4.95292	26.233				7.806	0.039725
9.52742	0.48325	5.01	4.74956	19.295				7.807	0.039242
9.52545	0.439692	4.8	4.9178	22.835				7.808	0.038703
9.52348	0.30608	2.55	8.90407	71.08				7.809	0.038232
9.5215	0.373375	2.5	8.19686	102.362				7.81	0.037667
9.51756	0.269547	2.05	10.4283	119.023				7.811	0.037095
9.51361	0.246096	2.01	10.6957	146.541				7.812	0.036576
9.50966	0.216888	1.77	11.4241	111.294	-8.18	-0.54		7.813	0.035987
9.50374	0.238835	1.82	12.7789	153.785				7.814	0.035392
9.50177	0.457709	2.36	10.1372	114.409	-8.23	-0.86		7.815	0.03484
9.4998	0.318218	2.46	9.50567	133.279	-8.76	-0.83		7.816	0.03425
9.49585	0.458081	3.51	6.86864	57.37				7.817	0.03367
9.49388	0.461802	3.06	7.66984	79.328				7.818	0.0331
9.49191	0.357101	2.7	9.04992	76.842				7.819	0.032535
9.48993	0.307766	2.4	9.55735	112.245				7.82	0.032022
9.48796	0.441994	3.53	6.73945	40.652	-8.63	-1.09		7.821	0.031423
9.48599	0.433752	3.54	6.50719	46.282				7.822	0.03099
9.48401	0.195849	1.84	9.89776	130.177	-8.72	-0.71		7.823	0.030477
9.48204	0.257423	2.27	6.70056	88.515				7.824	0.030007
9.48007	0.752903	7.34	3.28055	11.512				7.825	0.02961
9.47809	0.83786	7.22	3.36839	7.195	-7.84	-1.37		7.826	0.02921
9.47612	0.280371	2.23	8.94737	103.292				7.827	0.028834
9.47415	0.31924	2.2	9.89082	112.608				7.828	0.028513
9.47217	0.249905	2.15	9.69701	118.996	-8.66	-0.53		7.829	0.028223
9.4702	0.27695	2.2	9.63102	113.692				7.83	0.027965
9.46428	0.142909	1.51	15.2302	227.08	-7.62	-0.25		7.831	0.027729
9.45639	0.1563	1.57	14.7532	181.606				7.832	0.027555
9.45244	0.189972	1.67	13.8647	189.147				7.833	0.027441
9.44849	0.173061	1.63	13.9258	178.837				7.834	0.027283
9.44455	0.173956	1.64	13.4109	172.903				7.835	0.027261
9.4406	0.180382	1.71	13.3165	175.018				7.836	0.027239
9.43666	0.202255	1.8	12.1194	158.505				7.837	0.027223
9.43271	0.241273	1.9	11.9228	164.406				7.838	0.027289
9.42876	0.159202	1.72	14.4343	184.932	-8.34	-0.52		7.839	0.027387
9.4255	0.243683	1.91	11.8913	195.69				7.84	0.027487
9.4237	0.272378	2.09	10.5182	136.458				7.841	0.027637
9.4219	0.242485	1.96	11.0654	137.231				7.842	0.027839
9.4193	0.287422	2.33	10.7437	140.63				7.843	0.028045
9.4184	0.299863	2.49	9.87879	150.45				7.844	0.028301
9.4166	0.338815	2.56	8.91615	104.243				7.845	0.028542
9.4149	0.218336	1.91	13.3195	176.411				7.846	0.028926
9.4131	0.408033	2.73	8.5119	86.197				7.847	0.029184
9.4113	0.41834	3.24	7.30591	85.613	-8.84	-0.53		7.848	0.029562
9.4095	0.39608	2.74	8.34524	85.833				7.849	0.029998
9.4078	0.295654	2.35	9.89638	108.586				7.85	0.030348
9.4042	0.247567	2.04	10.2859	124.531				7.851	0.030803
9.4025	0.274857	2.12	9.81182	122.393				7.852	0.031299
9.4007	0.23597	2.05	10.1074	126.485				7.853	0.031726
9.3989	0.187874	1.81	11.2646	145.282	-8.2	-0.56		7.854	0.032284
9.3972	0.252425	2.06	10.0703	128.688				7.855	0.032756
9.3954	0.306809	2.26	9.14891	111.682				7.856	0.033346
9.3936	0.258096	1.92	11.6437	135.354				7.857	0.033873
9.3919	0.256285	1.96	11.1624	130.094				7.858	0.034426
9.3901	0.288233	2.24	9.89905	121.329				7.859	0.035058
9.3883	0.333627	2.44	8.89419	110.451				7.86	0.035624
9.3865	0.220293	1.7	14.0281	179.494				7.861	0.036217
9.3848	0.249093	2.55	9.32974	60.04				7.862	0.036898
9.3839	0.350428	3.16	7.13619	86.25				7.863	0.0375
9.383	0.417396	3.92	5.5571	41.609				7.864	0.038146
9.3821	0.480456	4.4	5.06588	29.328	-9.16	-1.12		7.865	0.038834
9.3812	0.242724	2.22	10.0193	106.188	-8.11	-0.68		7.866	0.039477
9.3804	0.303038	2.4	8.96136	71.366				7.867	0.040173
9.3795	0.296164	1.97	10.529	114.279				7.868	0.040821
9.3786	0.285817	3.34	6.17221	99.215				7.869	0.041537
9.3777	0.393451	2	10.1049	60.103				7.87	0.042212
9.3768	0.487935	3.49	6.21744	60.633				7.871	0.042871
9.3759	0.540714	5.18	4.55004	25.558	-9.79	-1.39		7.872	0.043582
9.375	0.544415	5.11	4.44299	26.033				7.873	0.044267
9.3742	0.394891	6.61	3.31097	8.757				7.874	0.044903
9.3724	0.498966	5.13	4.35849	32.127				7.875	0.045594
9.3715	0.406485	3.08	6.42774	74.464				7.876	0.046274
9.3706	0.494251	3.73	5.97455	69.557				7.877	0.046854
9.3697	0.442432	3.57	6.02842	50.048				7.878	0.047542
9.3689	0.264647	2.11	8.84639	106.405	-9.41	-0.65		7.879	0.04812
9.368	0.365201	2.61	7.99053	83.351				7.88	0.048728
9.3671	0.393833	3.14	6.47625	64.326				7.881	0.049284
9.3662	0.461843	2.71	7.44729	88.46				7.882	0.049828
9.3644	0.40835	2.7	7.27622	69.913				7.883	0.05039
9.3635	0.551179	4.93	4.90346	19.343	-8.37	-0.97		7.884	0.050839
9.3631	0.487598	4.04	5.69777					7.885	0.051333
9.3627	0.563643	4.11	5.4907	30.082				7.886	0.05181
9.3618	0.36929	2.98	7.0323	89.622				7.887	0.052182
9.3609	0.316094	2.88	7.1816	74.546				7.888	0.052589
9.36	0.236583	2.11	10.0391	122.038	-8.23	-0.48		7.889	0.052946
9.3591	0.236942	2.14	10.0357	116.97				7.89	0.053235
9.3582	0.278691	2.38	8.79408	99.255				7.891	0.053528
9.3565	0.227289	2.1	10.9674	138.63				7.892	0.053723
9.3547	0.356492	3.04	7.32911	76.319				7.893	0.053982
9.3529	0.276464	2.24	10.1759	124.533				7.894	0.05407
9.3512	0.238517	1.98	11.9474	174.222				7.895	0.054203
9.3494	0.245766	2.12	10.8731	129.115				7.896	0.054309
9.3485	0.218689	2	11.898	141.273				7.897	0.054284
9.3476	0.263124	2.08	11.1316	127.562				7.898	0.05426
9.3467	0.207466	1.91	12.0054	134.163				7.899	0.054221
9.3441	0.167131	1.69	14.8568	193.146	-8.19	-0.47		7.9	0.054046
9.3432	0.27029	2.04	11.8505	128.183				7.901	0.053896
9.3423	0.257639	2.05	11.9458	129.62				7.902	0.05363
9.3414	0.289958	2.32	9.97533	108.5				7.903	0.053394
9.3405	0.153077	1.69	14.5497	178.064	-8.01	-0.55		7.904	0.05304
9.3397	0.259997	2.21	10.3903	117.703				7.905	0.052637
9.3388	0.220033	2.04	11.4842	145.45				7.906	0.052272
9.3379	0.236631	2.14	11.7241	162.451				7.907	0.051753
9.337	0.418723	3.93	5.83297	96.475				7.908	0.051233
9.3361	0.443176	3.84	4.96224	65.703				7.909	0.050691
9.3352	0.512786	5.19	4.05913					7.91	0.050078
9.3344	0.443393	4.65	4.64332	21.087	-9.11	-1.38		7.911	0.049396
9.3335	0.390307	3.38	6.20273	56.955				7.912	0.048744
9.3326	0.37515	2.63	7.5336	75.668				7.913	0.047998
9.3317	0.440928	2.82	6.91656	72.855				7.914	0.047236
9.3308	0.392311	3.22	6.6	64.979				7.915	0.046434
9.3299	0.386609	3.1	6.77551	59.772				7.916	0.045586
9.329	0.437094	5.03	4.50867	28.031				7.917	0.044763
9.3264	0.197157	1.96	10.0302	130.463				7.918	0.043787
9.3246	0.209217	1.93	9.94548	126.552				7.919	0.0429
9.3229	0.176134	1.56	10.3745	132.491				7.92	0.041956
9.3211	0.204565	1.67	10.2961	125.03				7.921	0.040921
9.3193	0.17491	1.55	11.0803					7.922	0.039947
9.3184	0.157131	1.45	12.0732	160.107	-8.11	-0.62		7.923	0.038942
9.3175	0.168504	1.64	11.8052	214.68				7.924	0.03787
9.3158	0.428129	3.75	5.7396	37.088	-8.87	-1.59		7.925	0.036851
9.3149	0.423889	3.8	6.04914	38.149				7.926	0.035781
9.314	0.410716	4.01	5.09551	35.449				7.927	0.034748
9.3131	0.20648	1.76	12.9862	159.345	-8.11	-0.62		7.928	0.033671
9.3122	0.466523	4.37	5.39878	40.184				7.929	0.032606
9.3114	0.517663	4.8	4.75264	18.991	-9.2	-1.91		7.93	0.031625
9.30965	0.426848	4.47	4.78911	31.579				7.931	0.030516
9.30515	0.283418	3.45	5.26005	62.114				7.932	0.029549
9.30066	0.439345	4.72	4.71119	30.497				7.933	0.028572
9.29841	0.425573	4.6	4.83333	25.873				7.934	0.027598
9.29616	0.355013	3.27	6.64956	53.884				7.935	0.026683
9.29391	0.501737	4.25	5.21673	27.878	-9.12	-1.09		7.936	0.025814
9.29166	0.282645	2.61	7.91076	91.605				7.937	0.024976
9.28941	0.308123	2.52	8.19481	91.789				7.938	0.024197
9.28716	0.220429	2.02	10.3556	130.289				7.939	0.023438
9.28491	0.187272	1.94	10.2352	127.141	-8.5	-0.91		7.94	0.02283
9.28266	0.213853	1.93	10.9135	158.649				7.941	0.022174
9.27817	0.189875	1.97	10.5008	121.77				7.942	0.021668
9.27367	0.210816	2.07	10.3111	132.438				7.943	0.02124
9.26917	0.214313	2.14	8.79525	111.245				7.944	0.020863
9.26467	0.224102	2.04	9.64032	142.754				7.945	0.020555
9.26242	0.230592	2.04	9.9611	139.916				7.946	0.020429
9.26017	0.239614	2.06	9.98355	147.524				7.947	0.020267
9.25568	0.157888	1.77	12.0759	177.776	-8.21	-0.61		7.948	0.020256
9.25343	0.180437	1.85	11.5714	148.478				7.949	0.020333
9.25118	0.167402	1.89	10.5507	127.809				7.95	0.02044
9.24893	0.181459	1.83	11.7694	155.145				7.951	0.020667
9.24668	0.231832	2.02	9.97701	133.293				7.952	0.020903
9.24443	0.184109	1.94	10.3619					7.953	0.021273
9.24218	0.185062	1.84	11.3609	150.351				7.954	0.021631
9.23769	0.175274	1.79	11.8611	154.459				7.955	0.022031
9.23544	0.209046	2.09	9.87982	125.407				7.956	0.022548
9.23319	0.146133	1.74	13.3143	259.925	-8.31	-0.86		7.957	0.023012
9.23094	0.160998	1.82	12.099	179.593				7.958	0.023513
9.22869	0.218605	1.97	10.8366	153.21				7.959	0.024114
9.22644	0.317856	2.8	8.06469	111.826				7.96	0.024634
9.22419	0.348593	2.94	6.96534	86.706				7.961	0.025212
9.22194	0.36347	2.5	8.70755	92.571				7.962	0.025821
9.21969	0.296996	2.09	10.5887	116.614				7.963	0.026387
9.21745	0.373619	2.75	8.18545	71.473				7.964	0.027014
9.2152	0.511317	4.61	4.94882	18.905				7.965	0.027569
9.21295	0.507673	4.69	4.68079	24.925				7.966	0.028218
9.2107	0.491334	4.64	4.99248	38.816				7.967	0.028792
9.20845	0.371219	2.45	8.4721	77.999				7.968	0.029374
9.2062	0.525885	4.81	4.83026	20.352	-8.91	-1.71		7.969	0.029968
9.20395	0.345842	2.73	7.26901	67.103				7.97	0.030586
9.2017	0.476834	4.36	5.2802	40.932				7.971	0.031087
9.19945	0.343603	3.08	7.14562	70.282				7.972	0.031697
9.19721	0.321389	2.64	7.96275	40.18				7.973	0.032262
9.19496	0.394172	3.59	6.04835	52.971				7.974	0.032757
9.19271	0.533364	4.49	5.0388	39.201	-9.46	-1.63		7.975	0.033328
9.19046	0.482398	4.45	5.13384	34.536				7.976	0.033839
9.18821	0.275671	2.81	6.83676	71.286	-9.19	-1.23		7.977	0.034337
9.18596	0.352464	3.05	6.73703	65.57				7.978	0.034847
9.18371	0.274912	2.35	8.86152	95.503				7.979	0.035289
9.18146	0.246694	2.22	8.89153	104.727				7.98	0.035812
9.17921	0.24526	2.1	9.16143	113.864				7.981	0.036204
9.17472	0.200908	1.72	9.5945	109.549	-8.5	-0.86		7.982	0.036639
9.17247	0.240411	2.01	9.04769	100.943				7.983	0.037129
9.17022	0.22264	1.85	9.29131	112.053				7.984	0.037442
9.16572	0.254646	2.06	9.86086	109.746				7.985	0.037891
9.16347	0.272044	2.02	9.7088	108.475				7.986	0.038243
9.16122	0.195297	1.55	10.1559	120.748	-8.37	-0.99		7.987	0.038593
9.15672	0.517859	4.53	5.10451	26.001	-8.48	-0.9		7.988	0.038916
9.15448	0.488148	4.49	4.38207	22.483				7.989	0.039206
9.15223	0.513924	4.97	4.25113	25.751	-9.36	-2.44		7.99	0.039509
9.14998	0.183044	1.37	10.2609	110.865				7.991	0.039745
9.14773	0.161134	1.69	8.95841	121.237	-8.76	-1.43		7.992	0.039951
9.14548	0.162368	1.45	8.90385	126.626				7.993	0.040219
9.14323	0.200789	1.92	8.95819	119.184				7.994	0.040351
9.14098	0.16453	1.78	10.4424	140.26	-8.68	-0.94		7.995	0.040516
9.13873	0.199836	1.94	10.0911	132.914				7.996	0.040678
9.13424	0.255384	2.15	10.1561	112.691				7.997	0.040751
9.12749	0.231485	1.97	10.9039	133.125				7.998	0.040843
9.12074	0.213896	2.03	11.3832	150.175				7.999	0.040857
9.11849	0.282168	2.3	9.60064	121.338	-8.17	-1.18		8	0.040911
9.11624	0.255257	2.08	10.5437	131.051				8.001	0.040857
9.11175	0.244985	2.22	8.61007	128.026				8.002	0.040787
9.1095	0.263666	2.23	9.57099	107.148				8.003	0.040751
9.10725	0.212864	2.2	10.1497	135.401				8.004	0.040595
9.105	0.236293	1.91	11.4901	139.317				8.005	0.040441
9.10394	0.238503	1.86	12.0602	147.675				8.006	0.040267
9.10287	0.328513	2.31	9.10758	111.645	-8.69	-1.46		8.007	0.040061
9.10074	0.192821	1.75	13.2084	174.2				8.008	0.039753
9.09968	0.265179	2.06	10.1051	117.743				8.009	0.039504
9.09861	0.248801	1.93	10.8299	124.855				8.01	0.039139
9.09755	0.338846	2.66	8.33333	92.6				8.011	0.038786
9.09649	0.255183	2.14	10.0257	134.92				8.012	0.038356
9.09542	0.308224	2.44	8.96154	124.185				8.013	0.037909
9.09436	0.28325	2.34	9.39124	124.525				8.014	0.037447
9.09329	0.337549	2.66	7.95382	112.269	-8.58	-1.6		8.015	0.036876
9.09223	0.253681	2.34	9.98068	128.315				8.016	0.036319
9.09116	0.307572	2.88	8.20323	98.745				8.017	0.035757
9.0901	0.241032	2.22	10.6359	142.313				8.018	0.035034
9.08903	0.274475	2.48	9.1976	118.823				8.019	0.034404
9.08797	0.291779	2.58	8.53	130.738				8.02	0.033683
9.08691	0.31561	2.51	8.47654	91.141				8.021	0.032911
9.08584	0.291157	2.35	9.74475					8.022	0.032167
9.08478	0.230916	2.21	9.54945	125.26				8.023	0.031313
9.08371	0.248661	2.14	9.17665	122.589				8.024	0.030547
9.08265	0.317912	2.23	9.1997	105.52	-8.22	-0.79		8.025	0.029618
9.08158	0.185908	1.93	11.0345	156.741				8.026	0.028731
9.08052	0.234649	1.96	10.2291	148.022				8.027	0.027853
9.07839	0.157848	1.59	10.4582	148.677	-8.58	-1.12		8.028	0.026853
9.07733	0.161455	1.6	10.7592	140.752				8.029	0.025885
9.07626	0.563105	4.38	5.02557	33.919	-8.57	-1.32		8.03	0.024928
9.0752	0.399676	3.54	5.82333	43.329				8.031	0.023871
9.07413	0.481601	5.67	3.88753	16.646				8.032	0.022873
9.07307	0.446965	3.85	4.55352	32.696				8.033	0.021798
9.072	0.310675	2.64	7.7166	78.37				8.034	0.020779
9.07094	0.280745	2.34	7.4062	72.817				8.035	0.019696
9.06988	0.407789	2.73	7.53453	72.507				8.036	0.018582
9.06881	0.446831	4.05	5.45932	36.787				8.037	0.01757
9.06775	0.37447	3.03	7.03748	66.088				8.038	0.016426
9.06668	0.373739	2.71	7.53264	69.371				8.039	0.015369
9.06562	0.279058	2.04	8.82514	78.184				8.04	0.014311
9.06455	0.184292	1.54	12.626	139.033	-8.09	-1.37		8.041	0.013247
9.06349	0.212869	1.88	8.36348	96.916				8.042	0.012248
9.06243	0.190901	1.78	8.4818	101.109				8.043	0.011208
9.06136	0.212043	1.74	9.17105	110.2				8.044	0.010303
9.0603	0.230684	2.12	8.55255	102.024				8.045	0.009382
9.05817	0.186813	1.79	7.01362	88.585				8.046	0.00849
9.0571	0.430636	4.86	4.02821	19.559				8.047	0.007756
9.05604	0.403453	4.92	4.35109	10.099				8.048	0.007095
9.05497	0.470975	4.35	4.55074	73.697	-9.09	-2.27		8.049	0.006516
9.05391	0.378983	3.39	6.19863	51.759				8.05	0.006163
9.05285	0.382751	3.69	5.94149	50.956				8.051	0.005958
9.05178	0.270803	2.14	10.1627	108.096				8.052	0.005991
9.05072	0.29196	2.24	9.48302	110.588				8.053	0.006153
9.04965	0.316143	2.6	8.51189	98.719				8.054	0.006492
9.04859	0.349175	3.06	7.19197	88.855				8.055	0.007027
9.04752	0.197722	1.71	10.4348	105.905	-8.93	-2.04		8.056	0.007535
9.04646	0.625633	5.08	4.31485	8.032	-9.21	-2.2		8.057	0.008212
9.0454	0.556368	4.59	4.16004	15.531				8.058	0.008859
9.04433	0.595958	3.71	4.86457	31.107				8.059	0.009603
9.04327	0.401456	3.13	6.31401	34.865				8.06	0.010306
9.0422	0.574268	4.96	4.14024	15.846				8.061	0.010973
9.04114	0.565924	4.19	5.33892	17.826	-9.63	-3.5		8.062	0.011754
9.04007	0.274261	2.45	7.35873	66.021				8.063	0.012397
9.03901	0.198582	2.12	10.098	136.066				8.064	0.013053
9.03794	0.172147	1.7	13.8691	168.688	-9.03	-1.36		8.065	0.013742
9.03688	0.194096	1.87	12.3949	135.553				8.066	0.014344
9.03582	0.217694	1.97	11.7086	121.517				8.067	0.014947
9.03475	0.225582	2.01	11.6516	121.566				8.068	0.015525
9.03369	0.216749	1.99	11.71	126.945				8.069	0.016056
9.03262	0.21276	2.03	11.5913	121.491				8.07	0.016634
9.03156	0.23602	2.05	11.2662	121.681				8.071	0.01704
9.03049	0.212837	1.97	11.4613	142.834				8.072	0.017567
9.02943	0.263511	2.05	11.6784	123.972				8.073	0.017999
9.02837	0.187189	1.84	12.2732	134.385	-8.57	-1.16		8.074	0.01837
9.0273	0.220493	2.01	11.5862	122.871				8.075	0.018785
9.02624	0.32698	2.48	9.65785	107.992				8.076	0.019122
9.02517	0.330954	2.79	8.55509	118.831	-9.59	-1.87		8.077	0.019453
9.02411	0.22225	1.98	11.7872					8.078	0.019715
9.02304	0.180794	1.76	13.2004	139.026				8.079	0.019992
9.02198	0.19831	1.82	12.7646	160.636				8.08	0.020228
9.02091	0.17045	1.75	13.0571	142.821	-8.46	-1.11		8.081	0.020375
9.01985	0.170171	1.75	12.8832	144.247				8.082	0.020562
9.01879	0.188387	1.82	12.7639	146.022				8.083	0.020717
9.01772	0.191614	1.8	12.8511	150.292				8.084	0.020772
9.01666	0.268139	2.1	11.1328	139.679				8.085	0.020867
9.01559	0.16977	1.59	14.2082	182.974				8.086	0.020928
9.01453	0.186199	1.78	12.8935	139.206				8.087	0.02092
9.01346	0.174154	1.75	12.5648	135.543				8.088	0.020931
9.0124	0.318823	2.48	9.43873	103.015				8.089	0.020844
9.01134	0.570387	4.66	4.94491	15.767	-9.49	-1.24		8.09	0.020837
9.0108	0.712488	6.1	3.6136					8.091	0.020687
9.01027	0.460216	3.69	5.97656	6.422				8.092	0.020565
9.00921	0.267077	2.06	11.4247	143.906	-8.79	-1.02		8.093	0.020454
9.00814	0.291345	2.13	10.8497	135.056				8.094	0.020255
9.00708	0.298739	2.13	11.4062	158.691				8.095	0.02005
9.00601	0.462681	2.95	6.91769	64.872				8.096	0.019881
9.00495	0.465845	2.83	7.59787	34.552				8.097	0.019629
9.00388	0.649698	5.21	4.34831	19.121				8.098	0.019362
9.00282	0.361834	2.36	10.1327	108.794				8.099	0.019108
9.00176	0.648212	4.81	4.65889	21.688				8.1	0.018791
9.00069	0.680527	5.32	4.31312	11.873	-9.58	-1.16		8.101	0.018483
8.99963	0.187507	1.79	14.7843	252.425				8.102	0.018094
8.99856	0.15858	1.6	15.5938	208.752	-8.91	-1.12		8.103	0.017756
8.9975	0.175933	1.7	15.1656	205.923				8.104	0.017365
8.99643	0.178233	1.7	14.4947	187.909				8.105	0.016909
8.99537	0.163565	1.59	14.1907	175.178				8.106	0.016506
8.99431	0.162035	1.61	13.8966					8.107	0.01608
8.99324	0.269776	2.04	11.2003	133.227				8.108	0.015554
8.99111	0.205414	1.85	14.1507	222.686				8.109	0.015133
8.99005	0.182829	1.67	14.593	205.523				8.11	0.014606
8.98898	0.210004	1.79	13.2742	183.901				8.111	0.01415
8.98685	0.145377	1.49	16.2506	226.009	-8.63	-0.72		8.112	0.01361
8.98473	0.157081	1.55	14.9561	193.786				8.113	0.013123
8.98366	0.164988	1.61	14.41	221.924				8.114	0.012667
8.9826	0.152805	1.56	14.973	209.474				8.115	0.012102
8.98153	0.220573	1.89	11.9923	146.77				8.116	0.011674
8.98047	0.161001	1.57	15.1444	160.589				8.117	0.011186
8.97834	0.273151	1.91	11.8704	114.931	-8.76	-0.6		8.118	0.010723
8.97728	0.272874	1.94	11.5741	132.904				8.119	0.010314
8.97621	0.234729	1.88	11.9268	136.82				8.12	0.00989
8.97515	0.281215	1.95	11.4316	179.843				8.121	0.009591
8.97408	0.186454	1.7	14.3728	237.001				8.122	0.009272
8.97302	0.204454	1.69	13.0265	165.3				8.123	0.009027
8.97195	0.234573	1.76	12.697	139.561				8.124	0.008955
8.97089	0.251046	1.98	11.0627	113.834				8.125	0.008865
8.96982	0.28016	2.02	11.1405	132.68				8.126	0.008908
8.96876	0.197007	1.72	12.9938	163.498				8.127	0.009113
8.9677	0.221941	1.76	12.8032	140.73				8.128	0.009361
8.96663	0.193107	1.68	13.4699	136.283				8.129	0.00975
8.96557	0.209364	1.79	12.57	134.066				8.13	0.010209
8.9645	0.253361	1.84	12.501	144.129				8.131	0.010807
8.96344	0.247796	1.93	11.8555	147.354				8.132	0.011474
8.96237	0.223821	1.86	12.6327	151.284				8.133	0.012124
8.96131	0.195409	1.73	13.3983	139.649	-8.44	-0.4		8.134	0.012973
8.96025	0.227237	1.86	12.398	170.745				8.135	0.013752
8.95918	0.22731	1.82	12.9236	130.355				8.136	0.014627
8.95812	0.248843	1.93	11.8469	112.187				8.137	0.015505
8.95599	0.22473	2	11.8558	137.99				8.138	0.01642
8.95492	0.226341	1.88	11.8168	136.282				8.139	0.017398
8.95386	0.204165	1.88	11.559	125.375				8.14	0.018298
8.95279	0.230141	1.94	10.602	122.083				8.141	0.019291
8.95173	0.247294	2.1	10.6866	113.696				8.142	0.02031
8.95067	0.246409	2.09	10.6694	107.479				8.143	0.021217
8.9496	0.235176	2.06	10.0226	117.218				8.144	0.022251
8.94854	0.300748	2.13	9.77207	112.745				8.145	0.023237
8.94747	0.241	2.08	10.5679	110.054				8.146	0.024205
8.94641	0.338474	2.34	9.96038	113.682				8.147	0.025222
8.94534	0.363398	2.38	9.61146	107.667	-9.79	-1.04		8.148	0.026145
8.94428	0.205849	1.98	10.6393	121.092				8.149	0.027211
8.94322	0.17705	1.79	11.5942	150.477				8.15	0.028105
8.94215	0.246367	2.16	9.74563	106.784				8.151	0.029067
8.94109	0.224183	2.08	10.0032	110.704				8.152	0.030039
8.94002	0.207411	1.95	10.886	148.069				8.153	0.030899
8.93896	0.229244	1.98	10.9806	114.474				8.154	0.031794
8.93789	0.225511	2	10.6355	130.069				8.155	0.032663
8.93683	0.284497	2.25	9.20866	126.536				8.156	0.033464
8.93576	0.164709	1.72	12.1316	209.776				8.157	0.034274
8.9347	0.131392	1.5	15.6766	189.104	-8.56	-0.53		8.158	0.035002
8.93364	0.169818	1.64	13.5132	170.831				8.159	0.035778
8.93257	0.251984	1.97	10.5556	128.858				8.16	0.036447
8.93044	0.225826	1.88	11.6123	126.186				8.161	0.037074
8.92938	0.302814	2.13	10.2841	118.772	-9.06	-0.87		8.162	0.037773
8.92831	0.284267	2.08	10.5836	121.898				8.163	0.038292
8.92725	0.281283	2.27	9.57536	125.904				8.164	0.038855
8.92619	0.29637	2.16	9.66447	138.522				8.165	0.039368
8.92512	0.271751	2.12	10.5213	128.788				8.166	0.03983
8.92406	0.251437	2.05	11.1884	141.006				8.167	0.040278
8.92299	0.229987	1.94	10.8256	134.308				8.168	0.04062
8.92193	0.191078	1.81	12.4466	140.995				8.169	0.041024
8.92086	0.22707	2.25	10.1862	111.562				8.17	0.041303
8.9198	0.217139	1.94	11.182	123.303				8.171	0.041548
8.91767	0.170948	1.59	13.8983	148.478	-8.53	-0.08		8.172	0.041763
8.91661	0.282116	2.12	10.9164	133.792				8.173	0.041951
8.91554	0.261825	1.97	10.5342	124.613				8.174	0.042012
8.91448	0.191482	1.69	13.6127	134.513				8.175	0.042107
8.91341	0.222046	1.78	12.856	147.441				8.176	0.04213
8.91235	0.256036	1.88	12.0333	134.41				8.177	0.042066
8.91128	0.335231	2.46	8.66199	101.679	-8.83	-0.69		8.178	0.04201
8.91022	0.330148	2.53	8.97829	131.857				8.179	0.041878
8.90916	0.241998	1.99	11.2822	139.019				8.18	0.041723
8.90809	0.189466	1.76	11.5952	126.909	-8.93	-0.77		8.181	0.041489
8.90703	0.2436	1.78	11.1867	109.008				8.182	0.041237
8.90596	0.2355	1.88	11.2417	119.456				8.183	0.040999
8.9049	0.307731	2.07	9.99515	96.464	-9.72	-1.04		8.184	0.040626
8.90437	0.283734	2.14	9.63594					8.185	0.040263
8.90383	0.252046	2.06	9.95687	110.755				8.186	0.039953
8.90277	0.24926	1.9	10.7324	110.885				8.187	0.039449
8.9017	0.303913	2.12	9.68621	96.713				8.188	0.039047
8.90064	0.238387	1.99	10.1408	107.447				8.189	0.038529
8.89958	0.273626	2.05	10.23	114.281				8.19	0.038018
8.89851	0.207158	1.9	10.9672	144.327				8.191	0.037452
8.89745	0.206498	1.81	10.9525	116.715	-9.07	-0.91		8.192	0.03683
8.89692	0.182258	1.81	10.69					8.193	0.036237
8.89638	0.244592	1.91	10.7446	112.219				8.194	0.035559
8.89532	0.215507	1.86	10.7694	120.955				8.195	0.034832
8.89425	0.292424	2.21	9.28035	96.654				8.196	0.034183
8.89372	0.288916	2.3	8.72254					8.197	0.033387
8.89319	0.338275	2.98	7.064	54.267				8.198	0.032627
8.89213	0.372287	2.47	8.92199	96.174				8.199	0.031866
8.89106	0.274978	2.22	8.86478	88.092				8.2	0.031036
8.89	0.300976	2.38	8.84819	44.422				8.201	0.030244
8.88893	0.327302	2.58	8.73467	75.541				8.202	0.029354
8.88787	0.280357	2.16	9.47556	92.872				8.203	0.028574
8.8868	0.496331	3.82	6.01347	38.628	-10.07	-1.6		8.204	0.027692
8.88574	0.331465	2.6	8.25926					8.205	0.0268
8.88467	0.443481	2.55	9.0564	90.1				8.206	0.025997
8.88361	0.496662	2.62	8.48458	72.954				8.207	0.025097
8.88255	0.442767	2.32	10.2213	102.336				8.208	0.024226
8.88148	0.468053	3.28	7.04015	71.316				8.209	0.023371
8.88042	0.587352	4.48	5.26565	38.935				8.21	0.022506
8.87935	0.442846	2.19	11.0996	145.046				8.211	0.021623
8.87829	0.508375	3.13	7.06835	70.517				8.212	0.020782
8.87722	0.659933	4	6.03978	130.652	-9.64	-1.47		8.213	0.019915
8.87616	0.435542	2.53	9.19755	172.584				8.214	0.019107
8.8751	0.461339	2.52	9.3514	125.345				8.215	0.01825
8.87403	0.337102	1.77	13.586	175.86	-8.82	-1.17		8.216	0.01749
8.87297	0.338615	1.8	12.7923	147.736				8.217	0.016741
8.8719	0.361521	2.03	10.0932	88.245				8.218	0.01599
8.87084	0.336311	1.95	10.5667	92.707				8.219	0.015338
8.86977	0.358682	2.02	9.47719	84.063				8.22	0.014766
8.86871	0.754418	4.69	4.7479	23.893	-9.87	-1.62		8.221	0.014166
8.86764	0.714601	4.79	4.72926	12.499				8.222	0.013742
8.86658	0.212866	1.48	14.9372	178.586				8.223	0.013385
8.86552	0.228139	1.51	14.5771	202.799				8.224	0.013074
8.86445	0.684676	3.86	5.64353	26.314				8.225	0.012961
8.86339	0.670879	5.15	4.2122	17.603				8.226	0.012898
8.86232	0.19984	1.53	11.7782	123.732	-8.8	-0.4		8.227	0.012994
8.86126	0.371292	2.36	8.56105	134.197				8.228	0.013198
8.86019	0.222028	2.1	10.5987	110.867				8.229	0.013516
8.85913	0.256687	2.08	10.8562	116.446				8.23	0.013993
8.85807	0.293409	2.25	10.2783					8.231	0.014498
8.857	0.275439	2.26	10.1493	103.609				8.232	0.015159
8.85594	0.27588	2.26	9.8624	107.985				8.233	0.01594
8.85487	0.211756	1.96	11.4196	124.59				8.234	0.01669
8.85274	0.205495	1.93	11.0611	129.928	-8.62	-0.47		8.235	0.01761
8.85168	0.209915	1.89	11.5436	124.356				8.236	0.01858
8.85062	0.227935	2.02	10.6962	121.89				8.237	0.019557
8.84955	0.23358	2.06	10.7945	122.481				8.238	0.020602
8.84849	0.227991	2.05	11.0413					8.239	0.021742
8.84742	0.281143	2.14	9.95812	106.794				8.24	0.022794
8.84636	0.235026	1.98	10.8858	114.39				8.241	0.023992
8.84529	0.292054	2.18	10.4573	125.495				8.242	0.025123
8.84423	0.228728	1.99	11.0969	123.545				8.243	0.026309
8.81357	0.935525	4.72	5.14071	24.738	-10.12	-1.24		8.244	0.027514
8.81251	0.545641	3.68	6.22678	43.33				8.245	0.028662
8.81145	0.38337	2.7	7.46814	47.898				8.246	0.029947
8.81038	0.202042	2	11.7728	151.261				8.247	0.031114
8.80932	0.210733	1.95	11.7736	117.809				8.248	0.032313
8.80825	0.201833	1.97	11.5346	231.003				8.249	0.033609
8.80719	0.179528	1.91	12.7449	183.994				8.25	0.034775
8.80612	0.203655	1.95	10.3672	258.475				8.251	0.035989
8.80506	0.226802	2.08	10.7557	180.831				8.252	0.037237
8.804	0.150428	1.66	13.3589	197.206	-8.78	-0.42		8.253	0.038396
8.80293	0.232584	2.07	11.4022	175.577				8.254	0.039615
8.79867	0.284966	2.3	10.6661	133.871				8.255	0.04075
8.79442	0.537642	4.94	4.78754	19.348				8.256	0.041933
8.79122	0.727066	7.5	3.03155	5.758				8.257	0.043086
8.79016	0.800267	7.99	2.9304	5.488	-8.93	-0.98		8.258	0.044145
8.78909	0.317621	2.89	7.14266	67.33				8.259	0.045321
8.78697	0.280751	2.53	8.67033	79.634				8.26	0.046334
8.7859	0.188693	1.97	13.4118	174.106	-8.13	-0.18		8.261	0.047387
8.78484	0.25272	2.08	11.8155	134.675				8.262	0.048387
8.78377	0.252261	2.09	11.7698	209.351				8.263	0.049363
8.78271	0.223413	2.01	12.2733	168.526				8.264	0.050262
8.78164	0.268295	2.12	10.6979	139.021				8.265	0.05115
8.78058	0.28568	2.09	10.8238	150.311				8.266	0.052009
8.77951	0.271508	2.11	11.4906	147.124				8.267	0.052798
8.77739	0.331676	2.25	10.6561	108.085				8.268	0.053524
8.77526	0.339457	2.22	11.0861	115.394	-8.47	-0.33		8.269	0.054269
8.77419	0.199584	2.07	12.2851	216.255				8.27	0.05493
8.77313	0.211242	1.96	12.7523	160.627				8.271	0.055536
8.7744	0.137947	1.9	13.0629	168.85				8.272	0.056099
8.7676	0.244816	2.22	11.1957	143.493	-7.9	-0.36		8.273	0.056665
8.76081	0.198966	1.95	12.6986	174.211				8.274	0.057102
8.75741	0.217879	1.95	12.6821	139.793				8.275	0.057545
8.75401	0.22191	1.99	12.6142	176.88				8.276	0.057928
8.75061	0.235956	2.03	11.747	129.762				8.277	0.058229
8.74721	0.182959	1.95	12.8565	176.657				8.278	0.058524
8.74381	0.248605	2.04	10.934	135.797				8.279	0.058674
8.74042	0.222093	1.95	11.764	138.842				8.28	0.058907
8.73702	0.234319	2.04	12.06	103.016				8.281	0.058924
8.73362	0.202098	1.96	12.5788	147.219				8.282	0.058963
8.72682	0.243825	2.02	12.194	142.825				8.283	0.059001
8.72342	0.255648	2.05	12.2026	146.187				8.284	0.058829
8.72003	0.264584	2.1	11.2429	144.466				8.285	0.058717
8.71663	0.26062	2.05	11.2963	138.336				8.286	0.058535
8.71323	0.278612	2.14	11.3285	162.81	-8.18	-0.14		8.287	0.058239
8.70983	0.243006	2.16	10.7257	166.715				8.288	0.057954
8.70643	0.170612	1.75	12.0319	188.405				8.289	0.057548
8.70303	0.165739	1.69	12.6431	177.996				8.29	0.057163
8.69624	0.147952	1.7	13.2463	204.045				8.291	0.0567
8.68944	0.142803	1.67	12.7102	192.586	-8.43	-0.33		8.292	0.056109
8.67245	0.186229	1.9	11.8869	222.745				8.293	0.055624
8.66905	0.204145	1.86	11.0888	197.773				8.294	0.054953
8.66226	0.177892	1.78	12.4653	191.884				8.295	0.054292
8.65546	0.132727	1.78	12.5599	247.49				8.296	0.05363
8.65206	0.134148	1.62	13.6838	246.25				8.297	0.052849
8.64866	0.129361	1.83	12.764	254.519				8.298	0.052099
8.64526	0.196552	1.81	12.0363	173.742				8.299	0.051234
8.64187	0.159775	1.75	12.6142	236.727	-8.27	-0.34		8.3	0.050416
8.63847	0.17949	1.74	12.5285	182.165				8.301	0.049479
8.63507	0.157323	1.7	12.9292	180.175				8.302	0.048523
8.63167	0.173169	1.72	11.7818	147.1				8.303	0.047565
8.62487	0.171355	1.74	12.7034	175.349				8.304	0.046555
8.62148	0.169059	1.69	12.5793	169.096				8.305	0.045465
8.61808	0.167677	1.7	12.7191	158.346				8.306	0.044435
8.61128	0.159863	1.69	12.0764	148.074				8.307	0.043334
8.60788	0.193364	1.73	12.4731	151.374				8.308	0.042205
8.60448	0.212811	1.7	12.3484	143.294				8.309	0.04106
8.60109	0.253406	1.82	11.7396	140.921	-8.48	-0.46		8.31	0.039936
8.59769	0.24813	1.83	11.8513	135.75				8.311	0.038756
8.59429	0.231927	1.8	11.9777	137.7				8.312	0.037585
8.59089	0.196046	1.79	12.5775	173.177				8.313	0.036405
8.5773	0.214558	1.79	12.1351	168.817				8.314	0.035259
8.5739	0.198414	1.72	12.5439	157.172				8.315	0.034046
8.5705	0.203358	1.78	12.4242	154.876				8.316	0.032874
8.5671	0.162029	1.58	13.3254	165.291	-8.43	-0.36		8.317	0.031749
8.56371	0.182303	1.67	12.2876	125.609				8.318	0.030515
8.56031	0.189264	1.67	11.6788	134.553				8.319	0.029399
8.55691	0.171971	1.56	11.9508	128.899				8.32	0.028245
8.55351	0.161607	1.79	12.1416	209.792				8.321	0.027101
8.55011	0.246068	2.54	9.5623	121.222				8.322	0.025991
8.54671	0.164417	1.81	11.8243	133.776				8.323	0.024889
8.54332	0.197069	1.94	11.4404	114.411				8.324	0.023838
8.53992	0.262788	2.04	10.4659	112.61				8.325	0.022803
8.53652	0.272649	2.1	10.8893	125.494	-8.74	-0.54		8.326	0.021766
8.53312	0.281821	2.06	11.0707	107.342				8.327	0.020911
8.52972	0.208438	1.87	11.9211	116.326				8.328	0.019958
8.52632	0.223102	1.94	11.5282	111.845				8.329	0.019132
8.52293	0.333791	2.4	9.4944	94.755				8.33	0.018456
8.51953	0.242424	1.98	11.7555	125.291				8.331	0.017709
8.51613	0.319418	2.38	9.83955	92.164	-8.67	-0.49		8.332	0.017184
8.51273	0.182968	1.77	13.0185	147.75				8.333	0.016702
8.50933	0.215587	1.88	11.9298	132.456				8.334	0.016333
8.50594	0.298639	2.07	11.0667	115.715				8.335	0.016074
8.50254	0.290659	2.09	11.1107	114.65				8.336	0.015941
8.49914	0.177118	1.76	13.0954	127.536				8.337	0.015915
8.49574	0.219178	1.88	11.963	121.233				8.338	0.016006
8.49234	0.208131	1.82	12.8546	120.15				8.339	0.016185
8.48894	0.216177	1.85	12.4591	127.767				8.34	0.016527
8.48555	0.231706	1.85	12.4941	126.056				8.341	0.016912
8.48215	0.251365	1.91	11.4885	124.608				8.342	0.017376
8.47875	0.235434	1.93	11.0183	119.509	-8.68	-0.48		8.343	0.017997
8.47535	0.299416	2.28	9.42717	105.329				8.344	0.018618
8.47195	0.450666	3.78	5.03753	5.859				8.345	0.019302
8.46855	0.879583	8.31	2.68375	4.91				8.346	0.020114
8.46516	0.964855	7.61	3.03581	8.229	-8.83	-1.11		8.347	0.02089
8.45836	0.219984	1.88	13.8406	208.298				8.348	0.021731
8.45496	0.16269	1.74	14.125	182.195	-8.83	-0.44		8.349	0.022647
8.45156	0.178452	1.68	14.7877	140.142				8.35	0.023514
8.44816	0.212833	1.88	13.4723	153.528				8.351	0.024473
8.44477	0.217879	2.01	13.3634	169.046				8.352	0.025364
8.44137	0.232553	2.01	12.9263	167.324				8.353	0.026358
8.43457	0.248724	1.95	11.9273	168.485				8.354	0.027314
8.42777	0.173021	1.72	13.5553	137.413	-8.62	-0.42		8.355	0.028241
8.42438	0.170297	1.69	13	161.021				8.356	0.029266
8.41418	0.193556	1.52	11.5806	112.361				8.357	0.030261
8.41078	0.181611	1.66	10.397	23.538				8.358	0.031184
8.40739	0.50298	3.91	5.92009	20.177	-9.07	-1.08		8.359	0.032243
8.40399	0.115786	3.51	4.63934	20.697	-9.61	-1.62		8.36	0.033197
8.40059	0.201479	4.56	4.32944	17.34				8.361	0.034193
8.39719	0.657332	5.08	3.9124	7.539				8.362	0.035165
8.39379	0.562759	4.56	4.1392	22.532				8.363	0.036143
8.39039	1.21688	7.08	2.99067	4.961	-7.69	-1.77		8.364	0.037091
8.387	0.995841	6.97	3.42236	9.93				8.365	0.038022
8.3836	0.649414	4.8	4.41101	21.432				8.366	0.038953
8.3802	0.281198	1.96	10.5123	122.774				8.367	0.039864
8.3768	0.245332	2.42	8.92782	146.737	-8.7	-0.94		8.368	0.040723
8.37	0.32226	2.48	8.89401	88.607				8.369	0.041554
8.36661	0.363806	2.27	9.48983	99.797				8.37	0.042441
8.36321	0.311879	2.17	9.77213	100.413				8.371	0.043161
8.35981	0.295787	2.23	9.18053	98.397				8.372	0.043935
8.35641	0.272606	2.2	9.80298	103.5				8.373	0.044683
8.35301	0.276593	2.06	9.05816	93.345				8.374	0.045334
8.34961	0.279406	2.12	9.80944	102.356				8.375	0.046011
8.34622	0.258923	2.1	9.78161	107.875				8.376	0.046594
8.34282	0.253656	2.2	10.2217	126.791	-8.63	-0.48		8.377	0.04723
8.33942	0.26456	2.04	10.3247	111.74				8.378	0.047751
8.33602	0.367879	2.39	8.5474	116.936				8.379	0.048258
8.33262	0.326145	2.2	10.2175	129.917				8.38	0.048789
8.32583	0.328141	2.51	8.02975	73.918				8.381	0.049204
8.32243	0.484102	2.32	9.64209	115.909	-8.56	-0.88		8.382	0.049601
8.31903	0.339027	2.12	10.35	120.021				8.383	0.050023
8.31563	0.449125	2.33	9.49147	120.829				8.384	0.050288
8.31223	0.32002	2.19	10.4342	133.184	-8.43	-0.74		8.385	0.050599
8.30884	0.448486	3.32	6.16322	68.696				8.386	0.050805
8.30544	0.395692	2.99	7.861	77.993				8.387	0.051024
8.30204	0.373526	2.62	7.42943	68.801				8.388	0.051156
8.2995	0.329043	2.37	8.54209	95.516				8.389	0.051186
8.2984	0.233842	1.88	11.4534	139.588				8.39	0.051311
8.2972	0.195396	1.74	12.6067	138.708				8.391	0.051224
8.2949	0.197386	1.77	12.3912	125.915				8.392	0.051144
8.2938	0.179035	1.73	12.1198	147.838	-8.22	-0.44		8.393	0.051053
8.2926	0.372365	2.41	9.04452	91.001				8.394	0.050845
8.2915	0.31593	2.26	9.98638	137.79				8.395	0.050626
8.2892	0.305636	2.2	10.4562	147.702				8.396	0.05035
8.2869	0.323742	2.28	11.3886	127.793				8.397	0.050009
8.2857	0.241342	2.12	11.8451	127.382				8.398	0.049688
8.2846	0.248419	2.11	12.1864	140.367				8.399	0.049209
8.2834	0.276988	2.23	12.1497	128.241				8.4	0.0488
8.2823	0.223466	2.13	12.0247	135.119				8.401	0.048286
8.2811	0.232518	2.13	12.677	114.343				8.402	0.047717
8.28	0.268923	2.2	12.5289	173.179				8.403	0.047141
8.2788	0.265046	2.08	12.6745	141.982				8.404	0.046538
8.2777	0.196674	1.94	13.0478	145.673				8.405	0.045822
8.2765	0.185135	1.99	12.8876	139.083	-8.54	-0.34		8.406	0.045126
8.2754	0.224193	1.88	13.3747	159.63				8.407	0.044398
8.2742	0.47281	2.32	10.4983	136.524				8.408	0.043572
8.2731	0.335001	2.54	8.87331	147.187				8.409	0.042754
8.2719	0.653005	4.81	4.06526	11.203				8.41	0.04187
8.2708	0.857176	5.82	3.56575	10.103	-9.9	-2.59		8.411	0.041002
8.2696	0.653359	6	3.7625	8.656				8.412	0.040022
8.2685	0.28385	2.24	9.12248	61.541				8.413	0.039052
8.2673	0.271661	2.09	9.1363	84.395	-9.85	-0.91		8.414	0.038099
8.2662	0.404135	3.55	5.51986	63.479				8.415	0.037034
8.265	0.455811	2.85	8.00801	59.526				8.416	0.03601
8.2639	0.388521	2.95	7.40617	51.688				8.417	0.034951
8.2627	0.543009	4.21	4.01464	10.476				8.418	0.033893
8.2616	0.656723	5.71	3.61664	11.938	-10.3	-2.04		8.419	0.032779
8.2581	0.329195	2.38	8.31563	86.324				8.42	0.031677
8.257	0.303994	2.17	9.17819	85.083				8.421	0.030568
8.2547	0.29322	2.1	9.25	90.733	-9.77	-0.89		8.422	0.029427
8.2452	0.583849	7.1	3.09148	6.757				8.423	0.028243
8.2416	0.6197	6.48	3.10044	8.819	-9.37	-1.35		8.424	0.027139
8.2379	0.344586	2.86	6.35995	17.012				8.425	0.025937
8.2343	0.215356	2.09	8.78682	159.45	-9.11	-0.53		8.426	0.024753
8.227	0.243974	2.12	8.78072	136.938				8.427	0.023623
8.2233	0.363254	2.83	7.64216	75.544				8.428	0.022398
8.2197	0.6029	6.19	3.66145	11.828				8.429	0.02125
8.216	0.540465	5.3	4.13366	11.382				8.43	0.020035
8.2124	0.738537	6.43	3.69798	6.02	-9.68	-1.15		8.431	0.018882
8.2087	0.413407	3.46	6.05788	14.27				8.432	0.01772
8.1978	0.271696	2.17	10.0278	132.119				8.433	0.016494
8.1868	0.184467	1.8	12.9206	129.154	-9.14	-0.41		8.434	0.015384
8.1759	0.358062	2.42	9.16031	172.436				8.435	0.014267
8.1686	0.291778	1.86	12.1644	134.937				8.436	0.01306
8.1649	0.235689	1.98	11.9093	171.435	-8.72	-0.52		8.437	0.012043
8.1613	0.347152	2.08	11.3127	120.863				8.438	0.010931
8.1576	0.591559	2.32	10.9448	99.466	-8.67	-0.7		8.439	0.009926
8.154	0.400138	2.17	11.7324	138.287				8.44	0.008927
8.1503	0.283391	2.53	12.1951	150.411	-8.9	-0.66		8.441	0.007999
8.1467	0.3053	2.12	9.76961	97.388				8.442	0.007183
8.143	0.284865	2.01	10.1958	107.108				8.443	0.006332
8.1357	0.331341	2.15	10.1231	85.426				8.444	0.005692
8.1175	0.282035	2.03	10.8471	106.007				8.445	0.005143
8.1138	0.290605	2.1	10.2764	89.958	-9.96	-0.76		8.446	0.004741
8.1102	0.376126	2.2	9.25159	89.552				8.447	0.004567
8.1059	0.228318	2.33	9.88277	127.661				8.448	0.004567
8.1045	0.230518	2.04	11.4877	117.233				8.449	0.004848
8.103	0.241893	2.07	10.3404	122.158				8.45	0.005232
8.1016	0.234976	1.98	11.2419	124.736				8.451	0.005729
8.1001	0.22296	1.97	11.6654	132.263				8.452	0.006381
8.0986	0.20971	2.03	11.2852	145.822				8.453	0.00705
8.0884	0.268605	2.19	10.5432	139.516				8.454	0.007734
8.0796	0.391841	2.6	9.40528	79.255	-9.16	-0.32		8.455	0.008464
8.0767	0.226565	1.91	12.2405	135.72				8.456	0.009203
8.0723	0.237115	2.03	11.9	118.075				8.457	0.009943
8.0649	0.270523	2.21	10.0096	142.757				8.458	0.010647
8.062	0.144203	1.77	11.4733	214.432	-8.81	-0.06		8.459	0.011376
8.0591	0.177738	1.76	12.5457	157.612				8.46	0.012122
8.0562	0.343664	2.14	11.0166	111.883	-8.55	-0.03		8.461	0.012742
8.0532	0.315975	2.12	10.9081	146.067				8.462	0.013473
8.0503	0.212049	1.86	12.397	151.689				8.463	0.014096
8.0474	0.148022	1.7	12.8333	206.254				8.464	0.014731
8.0444	0.29168	2.15	10.2901	125.133				8.465	0.015345
8.0386	0.258336	2.09	11.2394	120.546				8.466	0.015925
8.0371	0.278044	2.18	11.8623	109.983				8.467	0.016549
8.0357	0.311676	2.3	11.1429	100.987				8.468	0.017047
8.0327	0.195484	1.75	12.3627	155.133	-8.7	-0.48		8.469	0.017625
8.0298	0.434984	3.84	6.14689	29.473				8.47	0.018198
8.0283	0.550074	4.95	4.68622	17.449	-9.64	-1.1		8.471	0.018652
8.0269	0.425032	3.74	5.44121	17.214				8.472	0.019175
8.0254	0.484468	4.68	4.57929	16.086				8.473	0.019666
8.0239	0.305718	2.47	8.10778	44.097	-9.85	-0.57		8.474	0.020096
8.0225	0.371905	2.38	9.36066	81.42				8.475	0.020567
8.021	0.329146	2.22	8.73322	71.708				8.476	0.020918
8.0195	0.554147	4.31	4.4767	12.606	-10.39	-0.78		8.477	0.02139
8.0181	0.421962	3.04	7.78496	51.913				8.478	0.02169
8.0166	0.328911	2.14	9.67888	86.406				8.479	0.022025
8.0137	0.383568	2.18	9.41638	88.929				8.48	0.02238
8.0122	0.680052	5.92	3.74718	13.814				8.481	0.022613
8.0108	0.273336	3.25	6.43527	41.19				8.482	0.022869
8.0093	0.925958	6.43	3.56387	7.906	-10.31	-1.17		8.483	0.02312
8.0078	0.826676	6.31	3.57582	8.341				8.484	0.023298
8.0064	0.219035	1.99	11.1242	138.541				8.485	0.023495
8.0034	0.172395	1.85	11.8386	205.239	-9.28	-0.51		8.486	0.023632
8.002	0.243273	1.87	12.7958	143.758				8.487	0.023807
8.0005	0.184038	2.1	11.3988	234.545				8.488	0.023917
7.999	0.208095	1.93	11.5648					8.489	0.023978
7.9976	0.213542	2.14	10.67	151.315				8.49	0.024147
7.9961	0.266604	1.83	13.5798	143.257				8.491	0.024168
7.9946	0.214493	2.06	11.8869	142.407				8.492	0.024225
7.9932	0.272056	1.9	11.8465	114.706				8.493	0.024268
7.9917	0.219681	1.97	11.8776	121.84				8.494	0.024289
7.9903	0.217819	2.13	10.3884	136.959	-10.05	-0.44		8.495	0.024295
7.9873	0.270001	2	11.4165	128.863				8.496	0.024244
7.9859	0.316547	1.79	11.6627	158.171				8.497	0.02424
7.9844	0.150172	1.97	12.007	190.31				8.498	0.024169
7.9815	0.228128	1.97	11.7563	135.082				8.499	0.024068
7.98	0.229179	1.92	11.1522	154.462				8.5	0.023969
7.9785	0.22736	1.99	11.3433	177.411				8.501	0.023876
7.9771	0.266455	1.66	12.616	166.823				8.502	0.023702
7.9756	0.137744	1.78	12.1244	202.246	-9.92	-0.48		8.503	0.023578
7.9741	0.168525	2.25	9.64088	226.962				8.504	0.023436
7.9727	0.329646	2.26	10.3516	110.026	-9.15	-0.16		8.505	0.023269
7.9712	0.319152	2.04	11.2942					8.506	0.023148
7.9697	0.238624	2.16	10.4808	126.954				8.507	0.022983
7.9683	0.275793	2.33	9.96507	119.682				8.508	0.022911
7.9668	0.285112	2.06	11.5312	132.01				8.509	0.022738
7.9654	0.259255	2.13	10.2745	126.373				8.51	0.022651
7.9639	0.328498	2.32	9.01434	119.299				8.511	0.022588
7.9624	0.234551	2.18	9.8616	133.319				8.512	0.022477
7.961	0.265608	2.22	9.84124	116.041				8.513	0.022406
7.9595	0.24146	2.21	10.1912	121.023				8.514	0.022401
7.9566	0.274216	2.35	9.46472	108.412				8.515	0.022359
7.9551	0.226309	2.24	10.2709	127.133				8.516	0.022363
7.9536	0.258635	2.27	9.61765	136.212				8.517	0.022372
7.9522	0.334579	2.43	9.07756	103.108	-9.63	-0.02		8.518	0.022444
7.9507	0.326413	2.01	10.9868	155.642				8.519	0.022493
7.9478	0.331597	1.99	11.5828	152.912				8.52	0.022554
7.939	0.256872	2.01	11.1799	144.614				8.521	0.022712
7.9375	0.235267	1.98	11.3823	131.048	-9.24	-0.22		8.522	0.022849
7.9361	0.24842	1.92	12.1363	135.385				8.523	0.023029
7.9346	0.258252	1.93	11.534	139.474				8.524	0.023237
7.9331	0.333589	2.52	9.42632	104.48				8.525	0.023524
7.9317	0.256906	2.25	9.45936	157.344				8.526	0.023792
7.9302	0.236591	2.14	9.625	120.16				8.527	0.024111
7.9273	0.433847	2.69	9.21287	96.271				8.528	0.024449
7.9243	0.560846	3.39	6.48324	40.541	-9.63	-0.68		8.529	0.024858
7.9229	0.270549	1.77	11.6627	155.942				8.53	0.025179
7.92	0.287319	1.86	11.9664	149.565				8.531	0.02561
7.9185	0.231354	1.51	13.0566	159.041	-9.17	-0.42		8.532	0.026052
7.917	0.297805	1.9	11.5955	147.187				8.533	0.026405
7.9156	0.240864	1.6	10.4545	144.727				8.534	0.026881
7.9141	0.304644	2.14	11.7332	99.065				8.535	0.027271
7.9126	0.274889	1.89	11.0809	112.447				8.536	0.02773
7.9112	0.302163	2.09	10.6367	108.336				8.537	0.028158
7.9097	0.315396	2.39	9.30192	118.958				8.538	0.028564
7.9082	0.406027	2.58	9.49391	84.022	-9.68	-0.37		8.539	0.029071
7.9068	0.284472	2.17	11.2217	131.19				8.54	0.029444
7.9053	0.216606	2.04	10.2463	198.894				8.541	0.029896
7.9024	0.302307	1.95	11.6631	130.284				8.542	0.030358
7.9009	0.272227	1.7	13.1868	151.394				8.543	0.030742
7.8994	0.255198	1.65	11.733	152.323				8.544	0.031156
7.8907	0.264044	2.21	9.93592	171.458				8.545	0.031571
7.8892	0.218475	2.13	8.89366	322.347	-9.34	-0.02		8.546	0.031948
7.8833	0.268246	2.32	9.98859	93.157				8.547	0.03233
7.8819	0.21359	1.99	11.6998	148.882				8.548	0.032629
7.8804	0.260649	2.18	10.7063	128.977				8.549	0.033023
7.8177	0.517582	3.52	5.11025	24.154				8.55	0.03329
7.8133	0.549399	3.94	5.46998	19.571	-9.34	-0.45		8.551	0.03355
7.8119	0.277857	2.02	11.9549	125.651				8.552	0.03387
7.806	0.206236	1.73	13.4084	138.141				8.553	0.03405
7.8045	0.265277	1.88	12.0466	144.021				8.554	0.034304
7.8031	0.227198	1.81	12.7175	166.386				8.555	0.034451
7.8016	0.186904	1.73	13.4349	176.818				8.556	0.03464
7.8002	0.133813	1.63	11.3702	292.691	-9.06	0.1		8.557	0.034799
7.7972	0.169979	1.63	12.4297	175.463				8.558	0.034865
7.7958	0.204493	1.75	12.0255	160.408				8.559	0.035009
7.7928	0.203846	1.82	12.8025	165.168				8.56	0.035095
7.7914	0.30554	2.22	10.3893	113.955				8.561	0.035079
7.7899	0.270406	2.06	10.1351	125.447				8.562	0.035201
7.7884	0.567687	5.07	4.22193	39.862	-9.97	-0.02		8.563	0.035162
7.787	0.469045	4.17	5.0726	27.411				8.564	0.035152
7.7855	0.153901	1.55	11.5722	105.859	-9.11	-0.26		8.565	0.035117
7.784	0.243688	1.87	11.8368	126.006				8.566	0.035066
7.7826	0.188726	1.64	12.9923	155.847				8.567	0.034979
7.7811	0.244792	1.86	12.6096	172.512				8.568	0.034848
7.7797	0.206614	1.73	13.1303	183.188				8.569	0.034726
7.7782	0.205829	1.77	12.9976	141.14				8.57	0.034583
7.7767	0.211888	1.76	12.3976	168.563				8.571	0.034365
7.7753	0.189607	1.66	12.4574	167.648				8.572	0.034133
7.7738	0.177389	1.67	13.3325	156.343				8.573	0.033941
7.7723	0.213931	1.68	12.1163	136.319				8.574	0.033626
7.7709	0.231087	1.88	12.0384	140.865				8.575	0.033341
7.7694	0.216144	1.76	11.5553	152.275				8.576	0.033022
7.7679	0.22732	1.84	12.3256	133.505				8.577	0.032672
7.7665	0.214762	1.75	12.1135	139.87				8.578	0.032296
7.7635	0.214706	1.89	11.9626	146.65				8.579	0.031899
7.7606	0.246407	1.75	12.5964	142.372				8.58	0.03151
7.7591	0.167112	1.62	13.8175	154.915				8.581	0.031031
7.7577	0.125718	1.46	13.7185	199.85	-8.56	0.29		8.582	0.030574
7.7562	0.167446	1.58	13.1499	178.824				8.583	0.030113
7.7548	0.194786	1.69	13.356	156.899				8.584	0.029585
7.7533	0.280188	2.11	10.9242	118.098				8.585	0.029012
7.7518	0.310356	1.83	10.9103	147.796				8.586	0.02849
7.7504	0.340046	1.75	12.017	44.655				8.587	0.027865
7.7489	0.355059	1.78	11.0776	135.214				8.588	0.027247
7.7474	0.345728	1.81	12.8531	119.013				8.589	0.026577
7.746	0.426718	2.04	10.4916	104.456	-8.61	-0.53		8.59	0.02591
7.7416	0.363386	1.55	14.7478	123.413				8.591	0.025219
7.7401	0.26889	1.56	13.3437	132.214	-8.91	-0.58		8.592	0.024398
7.7386	0.280668	1.46	15.6696	141.597				8.593	0.023715
7.7372	0.304583	1.68	13.2091	115.308				8.594	0.022872
7.7357	0.744541	4.18	4.97211	24.203	-9.56	-0.51		8.595	0.022031
7.7342	0.562194	2.48	9.13996	80.002				8.596	0.021225
7.7328	0.280678	1.62	12.7387	173.805				8.597	0.020309
7.7313	0.470588	2.46	9.85185	83.764				8.598	0.019412
7.7299	0.265374	1.42	14.4286	192.905				8.599	0.018506
7.7284	0.371737	1.78	13.8842	143.367				8.6	0.017519
7.7269	0.399201	1.82	13.9084	159.874				8.601	0.0166
7.7255	0.258377	2.03	11.815	126.25				8.602	0.015527
7.724	0.286433	2.03	10.6674	124.252				8.603	0.014562
7.7225	0.230533	1.79	10.6517	125.604	-9.77	0.02		8.604	0.013525
7.7211	0.622588	5.08	4.69126	25.193	-10.14	-0.56		8.605	0.01243
7.7196	0.449868	3.31	6.8974	46.878				8.606	0.011388
7.7181	0.350791	2.43	8.31179	79.349				8.607	0.010329
7.7167	0.36672	2.52	8.0679	67.305				8.608	0.009203
7.7152	0.262034	2.31	9.94286	210.957				8.609	0.008148
7.7137	0.243348	2.18	10.4846	136.88				8.61	0.007104
7.7123	0.158407	1.96	11.0788	225.421	-8.81	0.21		8.611	0.006082
7.7108	0.183044	1.98	11.4181	210.222				8.612	0.005214
7.7094	0.167153	1.94	12.9588	183.921				8.613	0.004518
7.7064	0.18071	1.89	13.1718	178.925				8.614	0.004137
7.7035	0.175186	1.86	13.4406	148.562				8.615	0.004229
7.702	0.176866	1.9	12.5734	143.094				8.616	0.004708
7.69082	0.171422	1.82	12.8244	169.094				8.617	0.005542
7.68733	0.19269	1.89	12.3162	158.257				8.618	0.006577
7.68036	0.173751	1.89	13.1485	150.835				8.619	0.007733
7.66989	0.230875	1.75	9.81402	154.181				8.62	0.009028
7.66641	0.162365	1.16	12.5869	171.297	-9.01	-0.04		8.621	0.010282
7.66292	0.244088	1.47	12.9044	184.478				8.622	0.011674
7.65943	0.317391	1.68	13.3114	164.911				8.623	0.013051
7.65595	0.293591	1.71	12.1614	140.284				8.624	0.014417
7.65246	0.414934	2.19	8.93042	80.335				8.625	0.015841
7.64897	0.378981	2.16	7.97441	86.899				8.626	0.017273
7.64549	0.548391	3.24	6.68864	42.368				8.627	0.018655
7.642	0.479042	3.98	4.75232	35.065				8.628	0.020084
7.63851	0.442684	2.32	6.3748	65.431				8.629	0.02153
7.63503	0.619419	5.47	4.41687	17.374	-10.25	-0.51		8.63	0.022898
7.63154	0.428027	2.57	8.56176	61.338				8.631	0.024335
7.62805	0.504633	3.77	5.5172	39.638				8.632	0.025701
7.61759	0.251836	2.02	12.1087	129.174				8.633	0.027143
7.61411	0.23558	2.01	12.5807	134.509				8.634	0.028482
7.60713	0.269673	2.15	11.1089	122.893				8.635	0.029834
7.60364	0.184399	1.74	13.3027	153.307	-9.41	0.01		8.636	0.031231
7.59667	0.245864	2.06	11.795	129.713				8.637	0.032521
7.59318	0.171674	1.75	12.8963	156.488				8.638	0.033798
7.58272	0.692299	6.17	3.75486	6.07	-9.3	-0.32		8.639	0.035133
7.57924	0.382483	2.32	10.2025	91.198				8.64	0.03631
7.56878	0.32486	2.16	9.55253	89.217	-9.82	-0.13		8.641	0.037558
7.56529	0.334045	2.06	10.6154	111.083				8.642	0.038712
7.5618	0.423829	2.64	8.8311	92.06	-9.65	-0.08		8.643	0.039858
7.55483	0.292465	1.69	11.8753	142.813				8.644	0.040968
7.54786	0.339493	1.9	13.3768	146.81				8.645	0.041987
7.54088	0.278489	1.85	11.9976	165.794				8.646	0.043067
								8.647	0.044018
								8.648	0.04494
								8.649	0.045889
								8.65	0.046727
								8.651	0.047521
								8.652	0.048325
								8.653	0.049026
								8.654	0.049741
								8.655	0.050311
								8.656	0.050935
								8.657	0.051466
								8.658	0.051898
								8.659	0.052365
								8.66	0.052725
								8.661	0.053035
								8.662	0.053296
								8.663	0.053516
								8.664	0.053664
								8.665	0.053765
								8.666	0.053831
								8.667	0.053868
								8.668	0.053797
								8.669	0.053732
								8.67	0.053679
								8.671	0.053444
								8.672	0.053292
								8.673	0.053058
								8.674	0.052784
								8.675	0.052462
								8.676	0.052109
								8.677	0.05172
								8.678	0.051303
								8.679	0.050791
								8.68	0.050357
								8.681	0.049795
								8.682	0.049213
								8.683	0.04868
								8.684	0.048019
								8.685	0.047371
								8.686	0.04672
								8.687	0.046011
								8.688	0.045291
								8.689	0.044517
								8.69	0.04377
								8.691	0.042999
								8.692	0.042104
								8.693	0.041346
								8.694	0.040441
								8.695	0.039568
								8.696	0.038666
								8.697	0.03775
								8.698	0.036821
								8.699	0.035837
								8.7	0.034889
								8.701	0.033903
								8.702	0.032867
								8.703	0.031876
								8.704	0.030867
								8.705	0.029782
								8.706	0.028775
								8.707	0.027727
								8.708	0.026666
								8.709	0.025615
								8.71	0.024541
								8.711	0.023519
								8.712	0.022413
								8.713	0.021365
								8.714	0.020334
								8.715	0.019272
								8.716	0.018208
								8.717	0.017301
								8.718	0.016246
								8.719	0.015373
								8.72	0.014552
								8.721	0.013741
								8.722	0.013112
								8.723	0.01257
								8.724	0.012174
								8.725	0.01198
								8.726	0.011881
								8.727	0.012088
								8.728	0.012361
								8.729	0.01286
								8.73	0.013519
								8.731	0.014279
								8.732	0.015118
								8.733	0.016158
								8.734	0.01715
								8.735	0.018235
								8.736	0.019437
								8.737	0.020567
								8.738	0.021792
								8.739	0.023007
								8.74	0.02424
								8.741	0.025493
								8.742	0.026686
								8.743	0.027948
								8.744	0.029179
								8.745	0.030318
								8.746	0.031575
								8.747	0.032714
								8.748	0.033818
								8.749	0.034995
								8.75	0.036031
								8.751	0.037122
								8.752	0.038106
								8.753	0.039124
								8.754	0.04007
								8.755	0.040945
								8.756	0.04183
								8.757	0.042675
								8.758	0.043416
								8.759	0.044151
								8.76	0.044851
								8.761	0.045457
								8.762	0.046037
								8.763	0.046548
								8.764	0.047041
								8.765	0.04742
								8.766	0.047787
								8.767	0.048124
								8.768	0.048349
								8.769	0.048535
								8.77	0.048749
								8.771	0.048762
								8.772	0.048838
								8.773	0.048803
								8.774	0.048747
								8.775	0.048612
								8.776	0.0484
								8.777	0.048218
								8.778	0.047915
								8.779	0.047549
								8.78	0.04722
								8.781	0.046773
								8.782	0.046281
								8.783	0.04581
								8.784	0.045212
								8.785	0.04465
								8.786	0.043984
								8.787	0.043326
								8.788	0.042655
								8.789	0.041842
								8.79	0.041146
								8.791	0.040325
								8.792	0.039465
								8.793	0.038638
								8.794	0.03776
								8.795	0.036841
								8.796	0.035913
								8.797	0.034956
								8.798	0.034016
								8.799	0.032977
								8.8	0.031971
								8.801	0.030979
								8.802	0.029862
								8.803	0.028843
								8.804	0.027751
								8.805	0.026671
								8.806	0.025569
								8.807	0.024477
								8.808	0.023384
								8.809	0.022266
								8.81	0.021125
								8.811	0.020074
								8.812	0.018893
								8.813	0.017791
								8.814	0.016699
								8.815	0.015572
								8.816	0.01445
								8.817	0.013353
								8.818	0.012252
								8.819	0.011142
								8.82	0.010018
								8.821	0.008934
								8.822	0.007862
								8.823	0.006693
								8.824	0.00569
								8.825	0.004604
								8.826	0.003547
								8.827	0.002624
								8.828	0.001805
								8.829	0.001507
								8.83	0.001862
								8.831	0.002679
								8.832	0.003607
								8.833	0.004641
								8.834	0.005648
								8.835	0.006626
								8.836	0.007732
								8.837	0.008693
								8.838	0.00971
								8.839	0.010729
								8.84	0.011701
								8.841	0.012701
								8.842	0.01362
								8.843	0.014632
								8.844	0.015528
								8.845	0.016436
								8.846	0.017358
								8.847	0.018218
								8.848	0.019043
								8.849	0.019893
								8.85	0.020672
								8.851	0.021449
								8.852	0.02215
								8.853	0.022898
								8.854	0.023561
								8.855	0.024185
								8.856	0.024801
								8.857	0.025423
								8.858	0.02592
								8.859	0.026448
								8.86	0.026961
								8.861	0.027347
								8.862	0.027794
								8.863	0.028106
								8.864	0.028466
								8.865	0.028723
								8.866	0.028923
								8.867	0.029185
								8.868	0.029272
								8.869	0.029367
								8.87	0.029477
								8.871	0.029436
								8.872	0.029402
								8.873	0.029335
								8.874	0.029184
								8.875	0.029022
								8.876	0.028745
								8.877	0.028534
								8.878	0.028201
								8.879	0.027812
								8.88	0.027488
								8.881	0.027005
								8.882	0.026579
								8.883	0.026036
								8.884	0.025519
								8.885	0.024946
								8.886	0.02429
								8.887	0.02367
								8.888	0.023002
								8.889	0.02222
								8.89	0.021541
								8.891	0.020742
								8.892	0.019946
								8.893	0.019151
								8.894	0.01833
								8.895	0.017538
								8.896	0.01668
								8.897	0.015881
								8.898	0.015098
								8.899	0.014269
								8.9	0.013492
								8.901	0.012793
								8.902	0.012056
								8.903	0.011423
								8.904	0.010817
								8.905	0.010358
								8.906	0.009906
								8.907	0.00958
								8.908	0.009443
								8.909	0.009334
								8.91	0.009443
								8.911	0.009623
								8.912	0.009969
								8.913	0.010442
								8.914	0.010896
								8.915	0.011579
								8.916	0.01223
								8.917	0.012912
								8.918	0.013674
								8.919	0.014441
								8.92	0.015232
								8.921	0.016004
								8.922	0.016822
								8.923	0.017653
								8.924	0.018421
								8.925	0.019229
								8.926	0.020069
								8.927	0.02079
								8.928	0.021614
								8.929	0.022353
								8.93	0.023131
								8.931	0.023857
								8.932	0.024581
								8.933	0.025332
								8.934	0.026004
								8.935	0.026655
								8.936	0.027368
								8.937	0.02796
								8.938	0.028575
								8.939	0.029185
								8.94	0.029745
								8.941	0.030308
								8.942	0.030807
								8.943	0.031354
								8.944	0.031827
								8.945	0.032279
								8.946	0.032741
								8.947	0.033194
								8.948	0.033534
								8.949	0.033972
								8.95	0.03433
								8.951	0.034627
								8.952	0.034978
								8.953	0.035229
								8.954	0.03552
								8.955	0.035699
								8.956	0.035898
								8.957	0.036105
								8.958	0.03617
								8.959	0.036293
								8.96	0.036372
								8.961	0.036371
								8.962	0.036381
								8.963	0.036334
								8.964	0.036262
								8.965	0.036154
								8.966	0.035958
								8.967	0.035871
								8.968	0.03556
								8.969	0.035344
								8.97	0.035091
								8.971	0.034731
								8.972	0.034395
								8.973	0.033999
								8.974	0.03357
								8.975	0.033095
								8.976	0.032536
								8.977	0.032033
								8.978	0.031393
								8.979	0.030728
								8.98	0.030091
								8.981	0.029332
								8.982	0.02857
								8.983	0.027775
								8.984	0.026948
								8.985	0.026047
								8.986	0.025179
								8.987	0.024219
								8.988	0.023309
								8.989	0.022288
								8.99	0.021314
								8.991	0.020349
								8.992	0.019257
								8.993	0.018292
								8.994	0.017284
								8.995	0.016239
								8.996	0.015297
								8.997	0.014353
								8.998	0.013451
								8.999	0.012663
								9	0.011923
								9.001	0.011374
								9.002	0.0109
								9.003	0.01066
								9.004	0.010631
								9.005	0.01073
								9.006	0.011095
								9.007	0.01165
								9.008	0.012302
								9.009	0.013118
								9.01	0.014109
								9.011	0.01505
								9.012	0.016181
								9.013	0.017319
								9.014	0.018468
								9.015	0.019693
								9.016	0.020896
								9.017	0.022155
								9.018	0.023392
								9.019	0.024587
								9.02	0.025922
								9.021	0.027061
								9.022	0.028307
								9.023	0.029513
								9.024	0.030657
								9.025	0.031796
								9.026	0.032914
								9.027	0.033999
								9.028	0.035047
								9.029	0.036048
								9.03	0.037081
								9.031	0.038006
								9.032	0.038914
								9.033	0.039847
								9.034	0.04065
								9.035	0.041481
								9.036	0.042248
								9.037	0.04299
								9.038	0.043682
								9.039	0.044313
								9.04	0.044969
								9.041	0.045522
								9.042	0.046048
								9.043	0.046544
								9.044	0.047037
								9.045	0.047369
								9.046	0.047795
								9.047	0.048119
								9.048	0.048376
								9.049	0.048668
								9.05	0.048863
								9.051	0.049069
								9.052	0.049214
								9.053	0.049321
								9.054	0.049471
								9.055	0.049475
								9.056	0.049524
								9.057	0.049596
								9.058	0.049506
								9.059	0.049533
								9.06	0.049446
								9.061	0.04938
								9.062	0.049248
								9.063	0.049095
								9.064	0.048951
								9.065	0.048726
								9.066	0.048468
								9.067	0.048285
								9.068	0.047947
								9.069	0.047664
								9.07	0.047351
								9.071	0.046995
								9.072	0.046626
								9.073	0.046206
								9.074	0.04584
								9.075	0.045355
								9.076	0.044895
								9.077	0.044448
								9.078	0.043933
								9.079	0.043395
								9.08	0.042887
								9.081	0.042332
								9.082	0.041718
								9.083	0.041155
								9.084	0.040504
								9.085	0.039889
								9.086	0.039184
								9.087	0.038519
								9.088	0.037829
								9.089	0.037057
								9.09	0.036332
								9.091	0.035606
								9.092	0.034759
								9.093	0.034011
								9.094	0.033206
								9.095	0.032362
								9.096	0.031566
								9.097	0.030704
								9.098	0.029922
								9.099	0.029058
								9.1	0.028246
								9.101	0.027496
								9.102	0.026665
								9.103	0.025914
								9.104	0.025254
								9.105	0.024497
								9.106	0.023913
								9.107	0.023325
								9.108	0.022817
								9.109	0.022366
								9.11	0.022016
								9.111	0.021732
								9.112	0.021567
								9.113	0.021438
								9.114	0.021499
								9.115	0.021591
								9.116	0.02176
								9.117	0.02215
								9.118	0.022487
								9.119	0.022977
								9.12	0.023575
								9.121	0.024178
								9.122	0.024876
								9.123	0.025625
								9.124	0.026413
								9.125	0.027246
								9.126	0.028064
								9.127	0.02898
								9.128	0.029864
								9.129	0.030713
								9.13	0.031691
								9.131	0.032549
								9.132	0.03346
								9.133	0.034343
								9.134	0.035245
								9.135	0.036072
								9.136	0.036922
								9.137	0.037738
								9.138	0.038534
								9.139	0.039266
								9.14	0.040016
								9.141	0.040723
								9.142	0.041355
								9.143	0.041981
								9.144	0.042606
								9.145	0.043095
								9.146	0.043625
								9.147	0.044079
								9.148	0.044497
								9.149	0.044871
								9.15	0.045154
								9.151	0.045523
								9.152	0.045658
								9.153	0.045874
								9.154	0.046049
								9.155	0.04608
								9.156	0.046171
								9.157	0.046181
								9.158	0.04614
								9.159	0.046099
								9.16	0.045954
								9.161	0.045859
								9.162	0.045668
								9.163	0.045409
								9.164	0.045249
								9.165	0.04491
								9.166	0.044619
								9.167	0.044314
								9.168	0.043938
								9.169	0.043568
								9.17	0.043137
								9.171	0.042746
								9.172	0.042262
								9.173	0.041786
								9.174	0.041287
								9.175	0.040793
								9.176	0.0402
								9.177	0.039687
								9.178	0.039113
								9.179	0.038501
								9.18	0.037914
								9.181	0.037315
								9.182	0.03667
								9.183	0.036051
								9.184	0.035391
								9.185	0.034788
								9.186	0.034083
								9.187	0.033453
								9.188	0.032829
								9.189	0.032108
								9.19	0.031497
								9.191	0.030815
								9.192	0.030153
								9.193	0.029478
								9.194	0.028795
								9.195	0.028144
								9.196	0.027441
								9.197	0.026729
								9.198	0.026125
								9.199	0.025358
								9.2	0.024685
								9.201	0.024043
								9.202	0.023282
								9.203	0.02263
								9.204	0.021914
								9.205	0.021232
								9.206	0.020524
								9.207	0.019817
								9.208	0.019156
								9.209	0.018461
								9.21	0.017749
								9.211	0.017132
								9.212	0.016463
								9.213	0.01579
								9.214	0.015243
								9.215	0.014619
								9.216	0.014079
								9.217	0.013578
								9.218	0.013123
								9.219	0.012713
								9.22	0.012362
								9.221	0.012075
								9.222	0.011901
								9.223	0.011687
								9.224	0.011678
								9.225	0.01168
								9.226	0.011729
								9.227	0.011922
								9.228	0.012165
								9.229	0.012397
								9.23	0.012806
								9.231	0.013165
								9.232	0.01361
								9.233	0.014069
								9.234	0.014567
								9.235	0.015082
								9.236	0.015591
								9.237	0.016127
								9.238	0.016694
								9.239	0.0172
								9.24	0.017737
								9.241	0.018323
								9.242	0.018779
								9.243	0.019329
								9.244	0.019823
								9.245	0.020286
								9.246	0.020759
								9.247	0.021167
								9.248	0.021631
								9.249	0.021961
								9.25	0.022326
								9.251	0.022693
								9.252	0.022946
								9.253	0.0232
								9.254	0.023476
								9.255	0.023616
								9.256	0.023803
								9.257	0.023891
								9.258	0.024011
								9.259	0.024043
								9.26	0.024016
								9.261	0.024061
								9.262	0.023951
								9.263	0.023852
								9.264	0.023756
								9.265	0.023569
								9.266	0.023369
								9.267	0.02316
								9.268	0.022889
								9.269	0.022637
								9.27	0.022265
								9.271	0.021977
								9.272	0.021604
								9.273	0.021178
								9.274	0.020778
								9.275	0.020374
								9.276	0.019859
								9.277	0.019419
								9.278	0.018935
								9.279	0.01841
								9.28	0.017903
								9.281	0.017339
								9.282	0.016843
								9.283	0.016226
								9.284	0.015666
								9.285	0.015127
								9.286	0.014491
								9.287	0.013935
								9.288	0.013342
								9.289	0.012771
								9.29	0.012165
								9.291	0.011581
								9.292	0.011026
								9.293	0.010441
								9.294	0.009843
								9.295	0.009354
								9.296	0.008776
								9.297	0.008261
								9.298	0.007794
								9.299	0.007301
								9.3	0.006894
								9.301	0.006425
								9.302	0.006101
								9.303	0.005756
								9.304	0.005401
								9.305	0.005187
								9.306	0.004989
								9.307	0.004781
								9.308	0.004723
								9.309	0.004658
								9.31	0.004704
								9.311	0.004732
								9.312	0.004859
								9.313	0.00506
								9.314	0.005185
								9.315	0.00546
								9.316	0.00568
								9.317	0.005967
								9.318	0.006234
								9.319	0.006511
								9.32	0.006866
								9.321	0.007144
								9.322	0.007442
								9.323	0.007827
								9.324	0.00811
								9.325	0.008427
								9.326	0.008788
								9.327	0.009072
								9.328	0.009416
								9.329	0.009692
								9.33	0.010029
								9.331	0.010346
								9.332	0.01058
								9.333	0.010954
								9.334	0.011197
								9.335	0.011474
								9.336	0.011752
								9.337	0.012019
								9.338	0.012241
								9.339	0.012478
								9.34	0.012695
								9.341	0.012918
								9.342	0.01306
								9.343	0.013257
								9.344	0.013419
								9.345	0.013513
								9.346	0.013641
								9.347	0.013741
								9.348	0.013793
								9.349	0.013837
								9.35	0.013872
								9.351	0.013886
								9.352	0.013855
								9.353	0.013784
								9.354	0.013804
								9.355	0.013635
								9.356	0.013556
								9.357	0.013454
								9.358	0.01326
								9.359	0.013092
								9.36	0.012905
								9.361	0.012665
								9.362	0.012437
								9.363	0.012139
								9.364	0.011888
								9.365	0.011589
								9.366	0.011217
								9.367	0.01098
								9.368	0.010603
								9.369	0.010268
								9.37	0.009993
								9.371	0.009652
								9.372	0.009377
								9.373	0.009111
								9.374	0.008892
								9.375	0.008703
								9.376	0.008562
								9.377	0.008478
								9.378	0.008503
								9.379	0.008482
								9.38	0.00867
								9.381	0.008848
								9.382	0.009074
								9.383	0.009439
								9.384	0.009822
								9.385	0.0102
								9.386	0.010736
								9.387	0.01121
								9.388	0.011759
								9.389	0.012318
								9.39	0.012918
								9.391	0.013527
								9.392	0.014134
								9.393	0.014756
								9.394	0.01544
								9.395	0.016016
								9.396	0.016682
								9.397	0.017341
								9.398	0.017912
								9.399	0.018562
								9.4	0.019156
								9.401	0.019757
								9.402	0.020308
								9.403	0.020876
								9.404	0.021446
								9.405	0.021936
								9.406	0.022434
								9.407	0.022964
								9.408	0.023375
								9.409	0.023808
								9.41	0.024251
								9.411	0.02459
								9.412	0.024974
								9.413	0.025267
								9.414	0.025613
								9.415	0.025861
								9.416	0.026096
								9.417	0.026375
								9.418	0.026544
								9.419	0.026724
								9.42	0.026923
								9.421	0.027056
								9.422	0.027174
								9.423	0.027316
								9.424	0.02739
								9.425	0.027505
								9.426	0.027527
								9.427	0.027616
								9.428	0.027665
								9.429	0.027652
								9.43	0.027708
								9.431	0.027752
								9.432	0.02769
								9.433	0.027776
								9.434	0.027749
								9.435	0.027763
								9.436	0.027775
								9.437	0.027783
								9.438	0.027814
								9.439	0.027804
								9.44	0.027831
								9.441	0.027886
								9.442	0.02788
								9.443	0.027912
								9.444	0.028
								9.445	0.027982
								9.446	0.028061
								9.447	0.028105
								9.448	0.028138
								9.449	0.028192
								9.45	0.028216
								9.451	0.028306
								9.452	0.028307
								9.453	0.028358
								9.454	0.028442
								9.455	0.028463
								9.456	0.028485
								9.457	0.028587
								9.458	0.028576
								9.459	0.028634
								9.46	0.028651
								9.461	0.028689
								9.462	0.028706
								9.463	0.028681
								9.464	0.02875
								9.465	0.028704
								9.466	0.028683
								9.467	0.028706
								9.468	0.028641
								9.469	0.028588
								9.47	0.028558
								9.471	0.028463
								9.472	0.02841
								9.473	0.028283
								9.474	0.028228
								9.475	0.028116
								9.476	0.027994
								9.477	0.0279
								9.478	0.027839
								9.479	0.027665
								9.48	0.027633
								9.481	0.02755
								9.482	0.027442
								9.483	0.027424
								9.484	0.027363
								9.485	0.027352
								9.486	0.027329
								9.487	0.02734
								9.488	0.027402
								9.489	0.027419
								9.49	0.027491
								9.491	0.027648
								9.492	0.027703
								9.493	0.02786
								9.494	0.028062
								9.495	0.028178
								9.496	0.028425
								9.497	0.028597
								9.498	0.028848
								9.499	0.029062
								9.5	0.029303
								9.501	0.029585
								9.502	0.029837
								9.503	0.030071
								9.504	0.030422
								9.505	0.030655
								9.506	0.030943
								9.507	0.031257
								9.508	0.031524
								9.509	0.031804
								9.51	0.032068
								9.511	0.032345
								9.512	0.032581
								9.513	0.032787
								9.514	0.033041
								9.515	0.033219
								9.516	0.033359
								9.517	0.033565
								9.518	0.033648
								9.519	0.033765
								9.52	0.03382
								9.521	0.033889
								9.522	0.033888
								9.523	0.033871
								9.524	0.033839
								9.525	0.033791
								9.526	0.033652
								9.527	0.033551
								9.528	0.033429
								9.529	0.033184
								9.53	0.033032
								9.531	0.032784
								9.532	0.032519
								9.533	0.032249
								9.534	0.031926
								9.535	0.031636
								9.536	0.031247
								9.537	0.030886
								9.538	0.03055
								9.539	0.030104
								9.54	0.029694
								9.541	0.029358
								9.542	0.028857
								9.543	0.028498
								9.544	0.028063
								9.545	0.027661
								9.546	0.027257
								9.547	0.026835
								9.548	0.02648
								9.549	0.026094
								9.55	0.025693
								9.551	0.025421
								9.552	0.025046
								9.553	0.024734
								9.554	0.024482
								9.555	0.024199
								9.556	0.02395
								9.557	0.023733
								9.558	0.02355
								9.559	0.023369
								9.56	0.023216
								9.561	0.023112
								9.562	0.023044
								9.563	0.022926
								9.564	0.022958
								9.565	0.022927
								9.566	0.022931
								9.567	0.022997
								9.568	0.023054
								9.569	0.023124
								9.57	0.023215
								9.571	0.02333
								9.572	0.023437
								9.573	0.023548
								9.574	0.023661
								9.575	0.023822
								9.576	0.023874
								9.577	0.024023
								9.578	0.024134
								9.579	0.024183
								9.58	0.024296
								9.581	0.024348
								9.582	0.024409
								9.583	0.024434
								9.584	0.024465
								9.585	0.024502
								9.586	0.024477
								9.587	0.024457
								9.588	0.024512
								9.589	0.024407
								9.59	0.024417
								9.591	0.024405
								9.592	0.024339
								9.593	0.024303
								9.594	0.024276
								9.595	0.024201
								9.596	0.024174
								9.597	0.02406
								9.598	0.024052
[truncated: 402 more rows]

## Sheet: Fig. 4
Age (ka) after turning	HIRM (10-3Am2/kg)		Age (ka)	Insolation (W/m2)	Eccentricity		Age (ka)	Insolation (W/m2)	Eccentricity
8089.81	0.391841		8090	520.706	0.020837		-50	490.672	0.010534
8087.95	0.226565		8089	518.188	0.020844		-49	493.816	0.0102492
8085.14	0.237115		8088	513.73	0.020931		-48	497.068	0.00997673
8080.4	0.270523		8087	507.423	0.02092		-47	500.073	0.00969359
8078.54	0.144203		8086	500.667	0.020928		-46	502.588	0.00932733
8076.68	0.177738		8085	493.872	0.020867		-45	504.586	0.00907463
8074.82	0.343664		8084	487.417	0.020772		-44	505.772	0.00871282
8072.9	0.315975		8083	482.445	0.020717		-43	506.216	0.00835835
8071.05	0.212049		8082	479.08	0.020562		-42	506.004	0.00803712
8069.19	0.148022		8081	477.488	0.020375		-41	505.159	0.00765188
8067.27	0.29168		8080	477.667	0.020228		-40	503.878	0.00729573
8063.55	0.258336		8079	479.662	0.019992		-39	502.469	0.00688184
8062.59	0.278044		8078	482.997	0.019715		-38	500.996	0.00650576
8061.7	0.311676		8077	487.428	0.019453		-37	499.715	0.00610175
8059.77	0.195484		8076	492.959	0.019122		-36	498.896	0.00564494
8057.92	0.434984		8075	498.845	0.018785		-35	498.461	0.00522742
8056.96	0.550074		8074	504.225	0.01837		-34	498.569	0.00481109
8056.06	0.425032		8073	509.216	0.017999		-33	499.246	0.00430684
8055.1	0.484468		8072	512.959	0.017567		-32	500.23	0.00389795
8054.14	0.305718		8071	515.04	0.01704		-31	501.514	0.00346555
8053.24	0.371905		8070	515.493	0.016634		-30	502.903	0.00305071
8052.28	0.329146		8069	513.986	0.016056		-29	504.084	0.00273357
8051.32	0.554147		8068	511	0.015525		-28	504.935	0.00243275
8049.67	0.421962		8067	507.205	0.014947		-27	505.364	0.00240274
8047.45	0.328911		8066	502.773	0.014344		-26	505.068	0.00240247
8043.17	0.383568		8065	498.258	0.013742		-25	504.185	0.00262929
8040.95	0.680052		8064	494.664	0.013053		-24	502.745	0.00298974
8038.88	0.273336		8063	492.065	0.012397		-23	500.761	0.00345418
8036.67	0.925958		8062	490.624	0.011754		-22	498.548	0.00397991
8034.45	0.826676		8061	490.477	0.010973		-21	496.383	0.00448759
8032.38	0.219035		8060	491.427	0.010306		-20	494.323	0.00515081
			8059	493.34	0.009603		-19	492.867	0.00572183
			8058	496.012	0.008859		-18	492.096	0.00631872
			8057	498.979	0.008212		-17	492.075	0.00697106
			8056	501.892	0.007535		-16	492.972	0.00760371
			8055	504.289	0.007027		-15	494.674	0.0082117
			8054	505.724	0.006492		-14	496.904	0.00886866
			8053	506.096	0.006153		-13	499.56	0.00947658
			8052	505.25	0.005991		-12	502.231	0.0101622
			8051	503.161	0.005958		-11	504.516	0.0107392
			8050	500.292	0.006163		-10	506.185	0.0113842
			8049	497.132	0.006516		-9	506.949	0.0120396
			8048	493.779	0.007095		-8	506.505	0.0125777
			8047	491.057	0.007756		-7	505.035	0.0132086
			8046	489.307	0.00849		-6	502.518	0.0137745
			8045	488.732	0.009382		-5	499.133	0.0143165
			8044	489.579	0.010303		-4	495.419	0.0148355
			8043	491.775	0.011208		-3	491.661	0.0153397
			8042	495.003	0.012248		-2	488.247	0.0158501
			8041	499.196	0.013247		-1	485.785	0.0162752
			8040	503.688	0.014311		0	484.434	0.0167024
			8039	508.147	0.015369		1	484.444	0.0171614
			8038	511.926	0.016426		2	486.049	0.0174968
			8037	514.459	0.01757		3	489.085	0.0178458
			8036	514.955	0.018582		4	493.341	0.0182109
			8035	513.314	0.019696		5	498.699	0.0184535
			8034	509.388	0.020779		6	504.535	0.0187484
			8033	503.553	0.021798		7	510.439	0.0189374
			8032	496.518	0.022873		8	516.003	0.0191801
			8031	488.752	0.023871		9	520.589	0.0193255
			8030	481.914	0.024928		10	523.789	0.0194246

## Sheet: Fig.S2
Thickness (m)	χlf (10-8m3/kg)	SIRM (10-3Am2/kg)	XARM (10-6m3/kg)	HIRM (10-3Am2/kg)
0	14.9763	2.48872	0.47667	0.52365
0.5	14.7827	2.26742	0.513996	0.511282
1	14.7508	2.6314	0.486349	0.585057
1.5	16.2356	2.75265	0.506263	0.604762
2	16.9816	2.74487	0.584984	0.605541
2.5	16.1979	2.49535	0.690965	0.844916
3	15.2428	2.79124	0.464957	0.619914
3.5	10.2555	1.69749	0.305319	0.380952
4	15.2518	2.47617	0.482531	0.577773
4.5	13.1838	2.66451	0.373896	0.489881
5	12.2201	2.02796	0.394719	0.436967
5.5	13.5231	2.51329	0.346699	0.457305
6	16.0508	3.21513	0.378758	0.567376
6.5	13.9221	2.57024	0.37365	0.446516
7	12.9961	2.31267	0.344663	0.392545
7.5	13.8046	2.41674	0.36568	0.412529
8	13.2421	2.29949	0.347259	0.378059
8.5	12.0097	1.97981	0.347048	0.333717
9	15.1298	2.59815	0.368976	0.348507
9.5	13.1292	2.27488	0.343302	0.308441
10	11.1435	1.85387	0.297379	0.248702
10.5	9.12433	1.64264	0.297488	0.314034
11	9.07686	1.69229	0.279317	0.28325
11.5	5.24081	0.86825	0.244892	0.20804
12	6.33496	1.1952	0.247049	0.269236
12.5	8.42275	1.42333	0.280703	0.280605
13	6.51322	1.16757	0.258606	0.28734
13.5	9.83	1.67179	0.340878	0.499595
14	8.66739	1.42049	0.271568	0.273023
14.5	7.7366	1.57755	0.276138	0.548399
15	10.5239	2.03689	0.3472	0.50017
15.5	11.8819	2.30848	0.39862	0.561276
16	6.70825	1.29081	0.263839	0.340826
16.5	16.1541	2.70911	0.599072	0.65861
17	12.4149	2.28244	0.380186	0.58398
17.5	12.325	2.33577	0.432583	0.799809
18	8.13008	1.55626	0.305372	0.530223
18.5	12.1665	2.28518	0.445754	0.492771
19	12.5922	2.04287	0.605282	0.531334
19.5	15.8188	2.35803	0.86493	0.88722
20	14.778	2.90056	0.419831	0.5423
20.5	12.6196	2.16665	0.427984	0.44301
21	10.3422	1.78212	0.329684	0.306882
21.5	16.6115	2.71669	0.384031	0.343263
22	12.3153	2.04118	0.368753	0.368827
22.5	12.7856	2.23511	0.420595	0.505268
23	17.0691	2.94992	0.516586	0.712739
23.5	13.0303	1.86607	0.474635	0.44969
24	12.906	2.17364	0.414192	0.686674
24.5	12.8906	2.23357	0.39534	0.587383
25	9.22425	1.64547	0.256655	0.442305
25.5	13.6823	2.5616	0.465728	0.579993
26	12.333	2.32956	0.321672	1.11184
26.5	13.593	2.44792	0.532411	0.759798
27	13.048	2.15177	0.480965	0.82866
27.5	16.8499	1.84084	1.12454	0.382642
28	12.1707	2.81396	0.333983	0.491106
28.5	13.7738	2.39991	0.478775	0.529007
29	15.3417	2.79954	0.522603	0.811462
29.5	14.9404	2.37156	0.539046	0.625487
30	16.9263	2.73632	0.652386	0.764203
30.5	16.7115	2.88886	0.641462	0.671731
31	13.9646	1.94948	0.574974	0.502059
31.5	12.4715	3.05753	0.375323	0.615797
32	14.3231	2.68273	0.546252	0.769808
32.5	12.2985	1.85289	0.331751	0.307873
33	14.0349	2.23634	0.555086	0.609449
33.5	13.1843	2.43112	0.466458	0.630011
34	13.2248	2.36916	0.47044	0.943597
34.5	13.6001	2.31988	0.501694	0.818253
35	11.1154	1.67114	0.236332	0.377156
35.5	13.0429	2.08687	0.384709	0.472585
36	14.0152	2.06304	0.394008	0.458951
36.5	12.5846	1.76006	0.381471	0.417018
37	14.6365	2.09992	0.629915	0.48869
37.5	14.3788	2.17279	0.388682	0.476834
38	10.1293	1.54469	0.389835	0.405173
38.5	11.8203	1.85442	0.2942	0.413587
39	12.5348	2.1509	0.388147	0.482984
39.5	14.0305	1.98414	0.3327	0.479678
40	14.0104	2.13009	0.372705	0.464562
41	17.7938	2.26	0.550787	0.566956
42	11.8829	1.90126	0.462636	0.542292
42.5	11.7063	1.94868	0.47787	0.46494
43	7.3432	1.17684	0.2706	0.224389
43.5	7.6626	1.35634	0.263489	0.23748
44	8.87341	1.44393	0.283606	0.24977
44.5	9.731	1.59464	0.287872	0.250403
45	10.5139	1.93306	0.323971	0.346896
45.5	8.82316	1.5092	0.289966	0.261013
46	12.4735	2.05563	0.35036	0.28689
46.5	1.00003	0.176377	0.0254561	0.0254891
47	15.6748	2.69147	0.378705	0.404741
47.5	13.0586	2.0702	0.308325	0.257817
48	13.8337	2.36711	0.345619	0.32125
48.5	9.07725	1.48441	0.290504	0.268937
49	14.8521	2.60218	0.388205	0.419786
49.5	10.978	1.86732	0.320349	0.286486
50	12.9422	2.24257	0.386352	0.439923
50.5	15.4875	2.57442	0.391849	0.363505
51	5.74369	0.928563	0.229764	0.190978
52	18.6645	2.59209	0.380227	0.266108
52.5	8.6666	1.32317	0.263478	0.253106
53	10.8401	1.8579	0.329299	0.466125
53.5	7.87042	1.23098	0.246999	0.277404
54	15.3673	2.56319	0.458575	0.621336
54.5	13.0158	2.23713	0.401575	0.549733
55	13.9909	2.31316	0.427347	0.547044
55.5	13.2723	2.19775	0.389678	0.564739
56	13.1097	2.21094	0.445722	0.60848
56.5	11.236	1.97173	0.323808	0.693488
57	11.0637	2.21275	0.233109	0.791979
57.5	11.8608	2.61385	0.267723	1.00302
58	11.8181	2.29199	0.302901	0.915841
58.5	10.8658	2.18926	0.297767	0.632862
59	11.758	2.36939	0.338639	0.679293
59.5	7.01596	1.15333	0.247545	0.289691
60	11.6886	1.96511	0.337847	0.674973
60.5	11.1211	2.24907	0.261287	0.871175
61	10.9793	2.44871	0.217852	0.871687
61.5	9.14531	1.80648	0.252434	0.574912
62	11.0098	1.95099	0.372989	0.506215
62.5	9.96975	2.04324	0.272752	0.548897
63	10.0485	1.77487	0.314635	0.466524
63.5	12.1413	1.66748	0.286631	0.608342
64	12.813	2.16292	0.423773	0.507817
64.5	13.4684	2.30229	0.458505	0.507425
65	12.8066	2.31968	0.385508	0.474568
65.5	13.4662	2.20124	0.441647	0.54891
66	10.9076	1.83681	0.333932	0.44257
67	11.129	1.96068	0.305807	0.347719
68	11.5078	2.00131	0.319459	0.365111
68.5	12.234	2.14095	0.303374	0.334395
69	11.8819	1.98288	0.307745	0.313275
69.5	10.3637	1.75053	0.283239	0.310786
70	11.8038	2.13904	0.325706	0.362071
70.5	15.0194	2.53185	0.375592	0.404989
71	16.2083	2.67836	0.41377	0.404411
71.5	16.1654	2.73486	0.390828	0.43567
74	10.49	1.7531	0.303252	0.276321
75	10.7044	1.81314	0.318054	0.368442
75.5	10.4574	1.82134	0.329826	0.381504
76	10.8882	1.93955	0.317899	0.356342
76.5	10.0308	1.79109	0.313815	0.352013
77	9.57408	1.64281	0.285292	0.302934
77.5	9.58749	1.61473	0.298537	0.372398
78	10.5786	1.87018	0.319304	0.410082
79	9.68089	1.70957	0.271303	0.307398
79.5	11.3456	1.99097	0.339477	0.419178
80	12.0482	2.10296	0.350886	0.451746
80.5	11.3818	1.89	0.362688	0.420819
81	10.7723	1.59657	0.327799	0.370921
82	10.7619	1.75712	0.310555	0.294974
82.5	11.9355	1.97859	0.338938	0.359296
83	14.3652	2.30879	0.392392	0.474181
83.5	15.8051	2.48915	0.371368	0.359489
84	13.7577	2.31316	0.397107	0.539116
84.5	11.4765	1.86365	0.363459	0.449469
85	12.8236	2.11985	0.31991	0.502735
85.5	13.223	2.39163	0.346085	0.562953
86	13.4736	2.34281	0.380501	0.624093
86.5	8.1111	1.23977	0.283419	0.257589
87	12.8724	2.31458	0.317479	0.405051
87.5	10.4311	1.7303	0.27568	0.288048
88	7.83416	1.17633	0.237242	0.222731
88.5	8.77081	1.3952	0.262477	0.234397
89	7.25493	1.05132	0.226275	0.190162
90	7.87211	1.20237	0.242774	0.180695
91	9.89927	1.53479	0.276789	0.249161
92	9.13612	1.42847	0.258797	0.210478
94	9.12166	1.46237	0.274253	0.236801
94.5	8.94044	1.31932	0.195062	0.204422
96	7.2879	1.10128	0.239711	0.218762
97	9.40316	1.5254	0.277553	0.282617
101	8.09409	1.22626	0.268523	0.185658
102	8.01263	1.26357	0.258254	0.214156
103	7.89114	1.21586	0.257105	0.199826
105	6.66101	1.03282	0.239609	0.198135
106	10.1955	1.61689	0.336912	0.366079
107	8.6196	1.49692	0.269196	0.319114
108	7.49662	1.27811	0.236718	0.226619
110	6.55236	1.13924	0.201347	0.196134
148.3	9.00646	3.26272	0.213203	0.767192
148.8	11.7753	2.06347	0.301018	0.57239
149.3	9.09405	1.67699	0.260846	0.470588
149.8	10.9696	2.14619	0.302153	0.434239
150.3	8.50192	1.65123	0.242812	0.322701
150.8	9.43058	1.84314	0.280099	0.366718
151.3	10.1081	2.01696	0.298778	0.428488
151.8	8.33627	1.6109	0.252596	0.323118
152.3	8.87341	1.77626	0.269069	0.370185
152.8	9.33816	1.82374	0.257928	0.338508
153.3	9.60423	1.91311	0.288749	0.392935
153.8	8.4831	1.59256	0.264815	0.328264
154.3	8.10284	1.5226	0.252828	0.340197
154.8	8.68115	1.59319	0.250836	0.335288
155.3	8.48298	1.59348	0.271568	0.365319
155.8	11.691	2.18874	0.290555	0.398216
156.3	11.9848	1.94595	0.292114	0.354653
156.8	8.46548	1.571	0.225107	0.274711
157.8	11.7254	2.4561	0.326182	0.547411
158.3	10.4412	2.10172	0.259595	0.568542
158.8	10.5515	2.3598	0.270755	0.582022
159.3	10.7471	2.26792	0.284995	0.571163
159.8	11.7049	2.36611	0.303992	0.605687
160.3	13.1711	2.35634	0.368066	0.597533
160.8	12.1095	2.25576	0.311932	0.539605
161.3	11.4976	1.8032	0.349459	0.48325
161.8	11.2683	1.66586	0.337531	0.439692
162.3	9.50408	1.64348	0.280512	0.30608
162.8	12.0782	2.09321	0.337083	0.373375
163.8	9.38996	1.57309	0.271719	0.269547
164.8	8.33627	1.39298	0.241501	0.246096
165.8	6.33605	1.08395	0.22049	0.216888
167.3	7.3432	1.28181	0.277377	0.238835
167.8	15.0997	2.83119	0.352932	0.457709
168.3	7.93294	1.45921	0.239139	0.318218
169.3	9.63842	1.78579	0.310526	0.458081
169.8	9.93491	2.20167	0.307207	0.461802
170.3	8.33629	1.57219	0.278401	0.357101
170.8	6.7608	1.27414	0.249974	0.307766
171.3	9.50827	1.90841	0.303844	0.441994
171.8	9.03649	1.59503	0.292092	0.433752
172.3	5.03293	0.855971	0.201387	0.195849
172.8	4.2518	0.687847	0.12182	0.257423
173.3	14.8902	1.77716	0.663502	0.752903
173.8	13.2348	2.20924	0.509163	0.83786
174.3	7.4539	1.27736	0.257934	0.280371
174.8	8.773	1.54795	0.261403	0.31924
175.3	6.51322	1.17263	0.221989	0.249905
175.8	7.51221	1.40528	0.248212	0.27695
177.3	4.17827	0.641395	0.157061	0.142909
179.3	4.38976	0.65191	0.157627	0.1563
180.3	4.80943	0.861849	0.181311	0.189972
181.3	4.66117	0.787857	0.18239	0.173061
182.3	4.68153	0.789454	0.182063	0.173956
183.3	4.9216	0.810347	0.188244	0.180382
184.3	5.03213	0.892446	0.211618	0.202255
185.3	6.72259	1.26903	0.234618	0.241273
186.3	4.75229	0.737555	0.18274	0.159202
187.3	7.21126	1.27749	0.232914	0.243683
188.3	8.72849	1.4857	0.255653	0.272378
189.3	6.98516	1.21043	0.237502	0.242485
190.8	8.66171	1.46005	0.25191	0.287422
191.3	8.25369	1.4457	0.255039	0.299863
192.3	8.7177	1.6273	0.268016	0.338815
193.3	6.29386	1.10505	0.204713	0.218336
194.3	11.2726	2.05002	0.323255	0.408033
195.3	9.47329	1.79462	0.318469	0.41834
196.3	10.5638	1.90403	0.328578	0.39608
197.3	7.45508	1.26418	0.256996	0.295654
199.3	4.80083	0.915531	0.191748	0.247567
200.3	5.64526	1.06349	0.254592	0.274857
201.3	4.9659	0.872083	0.198006	0.23597
202.3	4.08686	0.668537	0.174154	0.187874
203.3	5.44706	1.00332	0.213697	0.252425
204.3	7.17961	1.32679	0.237463	0.306809
205.3	6.19959	1.13735	0.236714	0.258096
206.3	6.57471	1.13652	0.22369	0.256285
207.3	7.60189	1.32976	0.254057	0.288233
208.3	8.69346	1.57541	0.266495	0.333627
209.3	7.13691	1.14	0.228876	0.220293
210.3	6.69001	1.0734	0.251925	0.249093
210.8	9.11066	1.57838	0.285082	0.350428
211.3	9.30147	1.72872	0.286594	0.417396
211.8	10.6926	1.96745	0.330843	0.480456
212.3	6.42159	0.978438	0.240933	0.242724
212.8	8.19881	1.30978	0.25481	0.303038
213.3	8.79317	1.43341	0.264171	0.296164
213.8	7.92602	1.37673	0.26995	0.285817
214.3	9.60423	1.712	0.324778	0.393451
214.8	10.428	2.23111	0.346928	0.487935
215.3	12.8632	2.15918	0.441981	0.540714
215.8	11.6727	1.95168	0.380203	0.544415
216.3	10.8034	1.36373	0.360025	0.394891
217.3	12.6567	2.08349	0.314672	0.498966
217.8	9.48992	1.72295	0.294159	0.406485
218.3	11.6294	2.17788	0.318319	0.494251
218.8	10.4295	1.86195	0.308201	0.442432
219.3	7.2406	1.17019	0.251361	0.264647
219.8	9.27793	1.6114	0.294415	0.365201
220.3	9.89438	1.67634	0.298285	0.393833
220.8	12.3237	2.12996	0.328876	0.461843
221.8	10.8604	1.84964	0.293089	0.40835
222.3	13.0127	2.21215	0.388949	0.551179
222.55	12.1077	2.05008	0.349324	0.487598
222.8	13.3859	2.3999	0.369346	0.563643
223.3	9.34073	1.57551	0.287404	0.36929
223.8	7.92752	1.36202	0.250221	0.316094
224.3	6.38919	1.10697	0.221689	0.236583
224.8	6.08332	1.09623	0.224857	0.236942
225.3	7.29591	1.32089	0.241845	0.278691
226.3	6.0881	1.06196	0.225136	0.227289
227.3	9.11776	1.62322	0.27137	0.356492
228.3	7.94228	1.3765	0.240631	0.276464
229.3	5.75573	1.04708	0.211084	0.238517
230.3	6.62991	1.16476	0.233345	0.245766
230.8	6.20396	1.0433	0.232064	0.218689
231.3	7.55503	1.34219	0.238854	0.263124
231.8	5.54392	0.982629	0.213521	0.207466
233.3	3.93605	0.685963	0.17922	0.167131
233.8	8.35638	1.46976	0.278736	0.27029
234.3	8.87536	1.57119	0.304384	0.257639
234.8	9.01358	1.53764	0.298389	0.289958
235.3	3.66407	0.603001	0.179148	0.153077
235.8	7.75712	1.33957	0.26326	0.259997
236.3	6.90802	1.13701	0.239978	0.220033
236.8	7.16315	1.25182	0.258994	0.236631
237.3	9.79307	1.62355	0.373111	0.418723
237.8	7.6864	1.81838	0.189869	0.443176
238.3	10.5892	1.83846	0.320947	0.512786
238.8	11.0398	1.76726	0.357187	0.443393
239.3	9.65401	1.60684	0.283211	0.390307
239.8	9.51177	1.68791	0.281653	0.37515
240.3	10.7952	2.02226	0.316005	0.440928
240.8	9.35007	1.73663	0.298162	0.392311
241.3	10.03	1.64856	0.300401	0.386609
241.8	11.9197	1.77666	0.342633	0.437094
243.3	5.57991	0.938488	0.225183	0.197157
244.3	5.64936	0.926241	0.22794	0.209217
245.3	4.72263	0.823733	0.201945	0.176134
246.3	5.86254	1.0348	0.20189	0.204565
247.3	5.17005	0.959761	0.197881	0.17491
247.8	4.75784	0.825668	0.169493	0.157131
248.3	5.16421	0.881977	0.179199	0.168504
249.3	11.1277	1.81806	0.327761	0.428129
249.8	11.8762	1.91847	0.325804	0.423889
250.3	10.4634	1.82316	0.25361	0.410716
250.8	5.29752	0.84169	0.179586	0.20648
251.3	12.2201	1.9734	0.355407	0.466523
251.8	12.8406	2.07245	0.372496	0.517663
252.3	10.7181	1.75987	0.270375	0.426848
253.3	7.91394	1.15148	0.225004	0.283418
254.3	11.5334	1.71722	0.323208	0.439345
254.8	11.335	1.69365	0.344388	0.425573
255.3	9.49695	1.54622	0.344863	0.355013
255.8	12.3398	2.06062	0.387093	0.501737
256.3	8.28265	1.25586	0.296896	0.282645
256.8	8.6437	1.4257	0.266822	0.308123
257.3	6.88842	1.15179	0.226341	0.220429
257.8	5.89933	0.888666	0.212494	0.187272
258.3	7.12843	1.13199	0.227649	0.213853
259.3	6.00947	0.932378	0.215781	0.189875
260.3	6.43187	1.04409	0.220724	0.210816
261.3	7.44144	1.16268	0.247717	0.214313
262.3	6.98786	1.13179	0.229975	0.224102
262.8	7.20601	1.214	0.242044	0.230592
263.3	7.06132	1.21266	0.241833	0.239614
264.3	4.81066	0.718392	0.186008	0.157888
264.8	5.49258	0.861984	0.214996	0.180437
265.3	5.66353	0.835579	0.201853	0.167402
265.8	5.75782	0.911015	0.210487	0.181459
266.3	6.71228	1.14418	0.235139	0.231832
266.8	5.92491	0.92703	0.220198	0.184109
267.3	6.09081	0.947951	0.214248	0.185062
268.3	5.47731	0.856145	0.209122	0.175274
268.8	6.36595	1.0331	0.244044	0.209046
269.3	4.78276	0.707157	0.176801	0.146133
269.8	6.29634	0.983877	0.226452	0.160998
270.3	7.48485	1.25175	0.254403	0.218605
270.8	8.99259	1.4896	0.31009	0.317856
271.3	9.38171	1.61772	0.351125	0.348593
271.8	10.5993	1.74905	0.327385	0.36347
272.3	8.97893	1.41453	0.283065	0.296996
272.8	9.53821	1.60242	0.335376	0.373619
273.3	14.3075	2.27982	0.431504	0.511317
273.8	11.8842	2.03992	0.363057	0.507673
274.3	12.5044	2.06584	0.4177	0.491334
274.8	10.7268	1.78185	0.314061	0.371219
275.3	13.8483	2.23443	0.449023	0.525885
275.8	8.15558	1.44086	0.259842	0.345842
276.3	11.9823	1.98599	0.368914	0.476834
276.8	8.6988	1.33768	0.293929	0.343603
277.3	8.98863	1.46557	0.296048	0.321389
277.8	10.9556	1.76207	0.301697	0.394172
278.3	12.7965	2.31857	0.33013	0.533364
278.8	12.0251	1.98908	0.359281	0.482398
279.3	7.30755	1.12284	0.261429	0.275671
279.8	8.35689	1.40199	0.275759	0.352464
280.3	6.75588	1.16305	0.242674	0.274912
280.8	5.89237	0.990965	0.228521	0.246694
281.3	5.64744	1.03483	0.215742	0.24526
282.3	4.40347	0.815742	0.188418	0.200908
282.8	5.60169	0.988006	0.201141	0.240411
283.3	4.88906	0.944716	0.203154	0.22264
284.3	6.1289	1.06709	0.225522	0.254646
284.8	7.90826	1.2959	0.245663	0.272044
285.3	5.25248	0.946401	0.201374	0.195297
286.3	12.2226	2.117	0.410856	0.517859
286.8	11.1149	1.91448	0.3058	0.488148
287.3	11.892	1.87403	0.439996	0.513924
287.8	3.64762	0.775506	0.124455	0.183044
288.3	2.75684	0.550017	0.117872	0.161134
288.8	2.89118	0.601365	0.112541	0.162368
289.3	4.1831	0.744831	0.172298	0.200789
289.8	3.93551	0.645931	0.152896	0.16453
290.3	4.45643	0.767445	0.180383	0.199836
291.3	5.67096	1.00421	0.197552	0.255384
292.8	5.61798	0.943337	0.199434	0.231485
294.3	5.15339	0.916697	0.186751	0.213896
294.8	7.00504	1.31351	0.256486	0.282168
295.3	6.1991	1.22134	0.220931	0.255257
296.3	4.84921	0.908729	0.181642	0.244985
296.8	4.89177	1.01162	0.184661	0.263666
297.3	4.64583	0.796428	0.164499	0.212864
297.8	4.18384	0.825278	0.15418	0.236293
298.3	4.02876	0.833023	0.15403	0.238503
298.8	6.16956	1.3512	0.212346	0.328513
299.8	3.49877	0.676947	0.167009	0.192821
300.3	5.24777	1.05221	0.185115	0.265179
300.8	4.98899	0.992095	0.180557	0.248801
301.3	7.19376	1.46511	0.236289	0.338846
301.8	5.34974	1.12559	0.210823	0.255183
302.3	6.84204	1.41889	0.244683	0.308224
302.8	6.17999	1.22467	0.221849	0.28325
303.3	7.70001	1.6006	0.255261	0.337549
303.8	4.8446	0.967409	0.190006	0.253681
304.3	6.34236	1.16124	0.241369	0.307572
304.8	5.20895	0.886469	0.185662	0.241032
305.3	5.6554	1.00842	0.213772	0.274475
305.8	6.39146	1.11927	0.235087	0.291779
306.3	7.08941	1.26979	0.249447	0.31561
306.8	7.00139	1.19289	0.246286	0.291157
307.3	5.28865	0.918568	0.210107	0.230916
307.8	5.81168	1.02181	0.226086	0.248661
308.3	7.05154	1.37815	0.270309	0.317912
308.8	4.72226	0.745619	0.193391	0.185908
309.3	6.25969	1.05592	0.233258	0.234649
310.3	4.02162	0.636421	0.177385	0.157848
310.8	3.55052	0.617915	0.175838	0.161455
311.3	13.4289	2.59474	0.489669	0.563105
311.8	8.67353	1.66532	0.260425	0.399676
312.3	12.5045	1.91497	0.45279	0.481601
312.8	10.0157	1.979	0.385286	0.446965
313.3	8.94743	1.40077	0.285589	0.310675
313.8	7.52436	1.22955	0.243794	0.280745
314.3	11.7729	2.03029	0.359798	0.407789
314.8	11.1474	1.933	0.378795	0.446831
315.3	11.0003	1.78297	0.367012	0.37447
315.8	11.8973	1.8966	0.373719	0.373739
316.3	7.53706	1.20294	0.276783	0.279058
316.8	6.4022	0.903624	0.225496	0.184292
317.3	4.73327	0.771652	0.201911	0.212869
317.8	3.80228	0.633539	0.182424	0.190901
318.3	4.27507	0.775864	0.191312	0.212043
318.8	4.71409	0.854169	0.178979	0.230684
319.8	3.17099	0.418332	0.0894999	0.186813
320.3	10.0148	1.63878	0.292886	0.430636
320.8	10.11	1.523	0.349962	0.403453
321.3	10.672	1.93268	0.420657	0.470975
321.8	8.35638	1.44956	0.296625	0.378983
322.3	9.81732	1.58867	0.354301	0.382751
322.8	6.70435	1.10214	0.251096	0.270803
323.3	6.85439	1.19155	0.24782	0.29196
323.8	7.76687	1.33019	0.279343	0.316143
324.3	6.86828	1.23718	0.302918	0.349175
324.8	4.05072	0.673477	0.157223	0.197722
325.3	10.0146	1.70496	0.350224	0.625633
325.8	8.26644	1.48365	0.195112	0.556368
326.3	7.65658	1.74219	0.197604	0.595958
326.8	6.1211	1.33672	0.152343	0.401456
327.3	8.96619	1.87534	0.227408	0.574268
327.8	7.89739	1.82816	0.200003	0.565924
328.3	5.02573	0.7888	0.165286	0.274261
328.8	4.47928	0.776409	0.16161	0.198582
329.3	3.86524	0.662744	0.168422	0.172147
329.8	4.1831	0.708498	0.16653	0.194096
330.3	5.25831	0.89812	0.186075	0.217694
330.8	5.38977	0.9486	0.192155	0.225582
331.3	5.11557	0.882152	0.181075	0.216749
331.8	4.7884	0.872784	0.197237	0.21276
332.3	5.56524	1.01059	0.211119	0.23602
332.8	5.29539	0.956488	0.183693	0.212837
333.3	6.09979	1.19946	0.20457	0.263511
333.8	4.37584	0.789595	0.172297	0.187189
334.3	5.04019	0.918719	0.175227	0.220493
334.8	7.67558	1.54023	0.227632	0.32698
335.3	7.13681	1.42639	0.221808	0.330954
335.8	5.17433	0.950105	0.186026	0.22225
336.3	4.50732	0.771253	0.188299	0.180794
336.8	4.66759	0.834616	0.180847	0.19831
337.3	4.12772	0.699284	0.158662	0.17045
337.8	3.95041	0.661237	0.157878	0.170171
338.3	4.41159	0.774532	0.164695	0.188387
338.8	4.72813	0.798308	0.175119	0.191614
339.3	6.80622	1.25029	0.213791	0.268139
339.8	4.04765	0.669828	0.15672	0.16977
340.3	3.97376	0.729658	0.173745	0.186199
340.8	4.15251	0.689568	0.149272	0.174154
341.3	7.42173	1.33915	0.242518	0.318823
341.8	10.668	1.62196	0.393415	0.570387
342.05	12.9074	1.78122	0.501736	0.712488
342.3	8.27256	1.29313	0.27335	0.460216
342.8	6.09684	1.06831	0.190898	0.267077
343.3	6.62671	1.19673	0.213413	0.291345
343.8	7.36855	1.32084	0.224992	0.298739
344.3	7.55503	1.52039	0.224712	0.462681
344.8	8.14981	1.66629	0.236661	0.465845
345.3	12.9632	2.0457	0.370371	0.649698
345.8	8.11085	1.423	0.249827	0.361834
346.3	12.5342	2.06249	0.36333	0.648212
346.8	12.5177	1.88092	0.437272	0.680527
347.3	4.33041	0.789867	0.158899	0.187507
347.8	4.03365	0.651838	0.150153	0.15858
348.3	3.66528	0.653209	0.155099	0.175933
348.8	4.12164	0.68798	0.163277	0.178233
349.3	3.85208	0.634349	0.158714	0.163565
349.8	4.13733	0.640237	0.166124	0.162035
350.3	6.51874	1.17939	0.227603	0.269776
351.3	4.93784	0.79842	0.169128	0.205414
351.8	4.70682	0.779403	0.169433	0.182829
352.3	6.01961	0.949237	0.184417	0.210004
353.3	3.07802	0.4868	0.13758	0.145377
354.3	3.83409	0.557686	0.162588	0.157081
354.8	4.26692	0.642883	0.171345	0.164988
355.3	3.78571	0.573592	0.149234	0.152805
355.8	6.24485	0.962413	0.200185	0.220573
356.3	3.99266	0.627603	0.162507	0.161001
357.3	8.75646	1.26597	0.23331	0.273151
357.8	8.54278	1.24105	0.240219	0.272874
358.3	7.0191	0.978374	0.201647	0.234729
358.8	8.69346	1.23775	0.253829	0.281215
359.3	5.13442	0.757817	0.168886	0.186454
359.8	5.84155	0.877206	0.188656	0.204454
360.3	6.38814	1.01086	0.217066	0.234573
360.8	6.71992	1.05084	0.212865	0.251046
361.3	7.98249	1.31634	0.235828	0.28016
361.8	5.18102	0.831009	0.188021	0.197007
362.3	5.98596	0.9246	0.202057	0.221941
362.8	5.22397	0.801249	0.176264	0.193107
363.3	5.89933	0.91879	0.203409	0.209364
363.8	7.0849	1.13455	0.220615	0.253361
364.3	7.40567	1.1708	0.224295	0.247796
364.8	6.45198	1.03414	0.205034	0.223821
365.3	5.46213	0.85332	0.160415	0.195409
365.8	6.34333	1.04547	0.201581	0.227237
366.3	7.27956	1.08395	0.211048	0.22731
366.8	8.12916	1.25099	0.22769	0.248843
367.8	6.45574	1.03385	0.202068	0.22473
368.3	6.13723	1.02811	0.206072	0.226341
368.8	5.71807	0.927411	0.193389	0.204165
369.3	5.76649	1.05326	0.19176	0.230141
369.8	5.86931	1.12586	0.227103	0.247294
370.3	5.95315	1.16061	0.237829	0.246409
370.8	5.7039	1.0781	0.196097	0.235176
371.3	7.16369	1.45353	0.223827	0.300748
371.8	5.93659	1.10244	0.19098	0.241
372.3	8.10597	1.6987	0.241158	0.338474
372.8	8.73047	1.85165	0.241792	0.363398
373.3	5.14623	0.915778	0.192809	0.205849
373.8	4.98913	0.800307	0.175418	0.17705
374.3	5.46483	1.00193	0.196744	0.246367
374.8	5.59215	0.960358	0.201886	0.224183
375.3	5.50324	0.93335	0.184907	0.207411
375.8	6.33235	1.04695	0.18442	0.229244
376.3	5.68668	1.00086	0.194251	0.225511
376.8	6.84136	1.42404	0.211781	0.284497
377.3	3.66407	0.681168	0.144534	0.164709
377.8	3.17283	0.513624	0.138594	0.131392
378.3	3.78187	0.66073	0.16238	0.169818
378.8	5.98463	1.21053	0.212791	0.251984
379.8	4.89043	0.965705	0.179231	0.225826
380.3	6.5749	1.4482	0.195947	0.302814
380.8	6.43108	1.3782	0.218381	0.284267
381.3	6.33361	1.24352	0.200895	0.281283
381.8	6.79805	1.43096	0.222455	0.29637
382.3	6.33522	1.25498	0.208656	0.271751
382.8	6.15691	1.18025	0.195238	0.251437
383.3	4.96506	0.942503	0.179691	0.229987
383.8	4.13273	0.79543	0.165943	0.191078
384.3	4.45944	0.839822	0.18296	0.22707
384.8	4.82255	0.948683	0.185722	0.217139
385.8	4.20268	0.7463	0.168762	0.170948
386.3	8.87609	1.57563	0.251056	0.282116
386.8	6.59188	1.20088	0.223221	0.261825
387.3	4.78704	0.837609	0.184601	0.191482
387.8	6.74068	1.15917	0.200902	0.222046
388.3	8.04754	1.37972	0.23524	0.256036
388.8	9.62819	1.70231	0.272969	0.335231
389.3	9.8672	1.61251	0.289477	0.330148
389.8	7.34279	1.20196	0.219056	0.241998
390.3	4.19391	0.685827	0.167903	0.189466
390.8	5.01861	0.912146	0.177774	0.2436
391.3	4.9894	0.898092	0.185337	0.2355
391.8	6.72845	1.24514	0.215177	0.307731
392.05	5.73264	1.07245	0.201138	0.283734
392.3	5.71651	0.995713	0.19043	0.252046
392.8	5.21437	0.935239	0.189491	0.24926
393.3	6.20489	1.18425	0.213105	0.303913
393.8	4.75773	0.839364	0.18125	0.238387
394.3	5.73349	1.04916	0.206972	0.273626
394.8	4.33614	0.735801	0.174612	0.207158
395.3	4.49467	0.77257	0.166024	0.206498
395.55	4.45463	0.711722	0.174013	0.182258
395.8	5.12692	0.918344	0.186303	0.244592
396.3	4.69333	0.795165	0.185627	0.215507
396.8	5.43983	0.99456	0.171798	0.292424
397.05	5.60281	1.0023	0.1949	0.288916
397.3	6.05904	0.945726	0.207101	0.338275
397.8	7.54323	1.30347	0.240798	0.372287
398.3	5.52972	0.989318	0.190525	0.274978
398.8	5.21005	0.986289	0.179957	0.300976
399.3	5.99285	1.14141	0.208083	0.327302
399.8	5.28501	1.00768	0.187729	0.280357
400.3	8.97595	1.68545	0.279221	0.496331
400.8	6.02122	1.10838	0.205449	0.331465
401.3	6.95791	1.39706	0.233009	0.443481
401.8	8.31674	1.72988	0.238816	0.496662
402.3	6.99456	1.37848	0.221889	0.442767
402.8	8.32698	1.36018	0.270067	0.468053
403.3	10.8305	1.6667	0.343602	0.587352
403.8	7.13705	1.41488	0.217232	0.442846
404.3	8.55101	1.53215	0.26378	0.508375
404.8	11.0785	2.02455	0.346568	0.659933
405.3	7.33667	1.26051	0.25241	0.435542
405.8	7.35554	1.36519	0.247039	0.461339
406.3	6.45198	1.1657	0.213759	0.337102
406.8	4.74153	0.960333	0.194389	0.338615
407.3	5.17622	1.06549	0.197156	0.361521
407.8	4.76361	0.98035	0.187964	0.336311
408.3	4.54175	0.94841	0.173737	0.358682
408.8	11.1385	1.89354	0.333345	0.754418
409.3	11.1788	1.83898	0.383468	0.714601
409.8	4.54699	0.829011	0.172461	0.212866
410.3	3.78746	0.725409	0.161486	0.228139
410.8	10.9119	2.03846	0.329213	0.684676
411.3	13.7089	2.0649	0.458672	0.670879
411.8	4.86994	0.759024	0.1827	0.19984
412.3	8.78213	1.51309	0.261706	0.371292
412.8	5.11413	0.885119	0.172296	0.222028
413.3	5.57755	1.08432	0.189076	0.256687
413.8	7.63311	1.43875	0.219603	0.293409
414.3	6.68958	1.26378	0.203357	0.275439
414.8	6.38133	1.2675	0.00860546	0.27588
415.3	4.98966	0.895704	0.182784	0.211756
416.3	5.05113	0.88407	0.180081	0.205495
416.8	5.6768	0.96985	0.185159	0.209915
417.3	5.63505	1.05964	0.20343	0.227935
417.8	5.82736	1.10137	0.199182	0.23358
418.3	5.36518	0.918426	0.183733	0.227991
418.8	7.88195	1.3474	0.238548	0.281143
419.3	5.31848	0.956313	0.199356	0.235026
419.8	7.62365	1.38837	0.226061	0.292054
420.3	6.22898	1.08932	0.199885	0.228728
434.7	11.3676	2.14527	0.341081	0.935525
435.2	9.03717	1.48232	0.29941	0.545641
435.7	5.82276	1.07418	0.198791	0.38337
436.2	4.33732	0.711541	0.169336	0.202042
436.7	4.13628	0.73321	0.158451	0.210733
437.2	4.19565	0.747267	0.154509	0.201833
437.7	3.70488	0.632582	0.140682	0.179528
438.2	3.80268	0.739411	0.157375	0.203655
438.7	4.28874	0.785118	0.167981	0.226802
439.2	3.25133	0.533218	0.14774	0.150428
439.7	5.98397	1.15795	0.202265	0.232584
441.7	8.36463	1.60601	0.25536	0.284966
443.7	10.7712	1.6693	0.377841	0.537642
445.2	15.403	1.7706	0.687958	0.727066
445.7	14.9104	1.80705	0.581686	0.800267
446.2	6.16573	1.02432	0.206924	0.317621
447.2	5.94614	1.16777	0.209337	0.280751
447.7	5.86701	1.04777	0.193031	0.188693
448.2	7.37101	1.37405	0.220893	0.25272
448.7	7.55408	1.45771	0.211947	0.252261
449.2	6.54996	1.24425	0.210233	0.223413
449.7	7.37582	1.45027	0.226389	0.268295
450.2	9.12126	1.68547	0.247881	0.28568
450.7	9.25596	1.61101	0.262213	0.271508
451.7	10.2348	2.00763	0.290188	0.331676
452.7	10.5488	2.04812	0.285495	0.339457
453.2	6.17586	1.05956	0.212447	0.199584
453.7	6.00947	1.07806	0.213828	0.211242
454.2	4.73907	0.735412	0.176334	0.137947
455.2	11.1223	1.83386	0.300443	0.244816
456.2	5.72246	1.00187	0.214625	0.198966
456.7	6.36059	1.14537	0.221594	0.217879
457.2	6.92116	1.18092	0.244614	0.22191
457.7	7.03647	1.24405	0.240982	0.235956
458.2	5.76024	0.969089	0.20824	0.182959
458.7	7.39587	1.34112	0.244968	0.248605
459.2	6.31738	1.15081	0.227235	0.222093
459.7	7.96335	1.37013	0.285571	0.234319
460.2	6.65389	1.12778	0.221311	0.202098
461.2	8.72557	1.54258	0.251297	0.243825
461.7	8.09472	1.4817	0.251661	0.255648
462.2	8.0635	1.50082	0.248003	0.264584
462.7	7.16332	1.43416	0.25449	0.26062
463.2	9.18698	1.83884	0.27164	0.278612
463.7	9.13555	1.70287	0.257613	0.243006
464.2	3.98167	0.685066	0.149365	0.170612
464.7	3.96591	0.656328	0.164239	0.165739
465.7	3.97483	0.634206	0.153177	0.147952
466.7	3.91069	0.597452	0.157512	0.142803
469.2	4.90348	0.843192	0.167707	0.186229
469.7	5.03175	0.888463	0.189572	0.204145
470.7	4.49399	0.773199	0.164051	0.177892
471.7	4.17844	0.642006	0.155918	0.132727
472.2	3.34217	0.514464	0.14436	0.134148
472.7	3.30358	0.497044	0.13098	0.129361
473.2	5.39463	0.917556	0.18557	0.196552
473.7	4.21694	0.7553	0.156149	0.159775
474.2	5.02573	0.849109	0.182609	0.17949
474.7	3.90864	0.635153	0.149808	0.157323
475.2	4.64718	0.823774	0.164499	0.173169
476.2	4.78581	0.823626	0.181183	0.171355
476.7	4.30688	0.747904	0.17319	0.169059
477.2	4.76073	0.793372	0.27274	0.167677
478.2	4.71987	0.788525	0.178459	0.159863
478.7	4.9708	0.904685	0.189893	0.193364
479.2	5.01357	0.900319	0.182395	0.212811
479.7	5.82276	1.10027	0.191766	0.253406
480.2	6.1297	1.09256	0.203354	0.24813
480.7	5.97238	1.1248	0.20539	0.231927
481.2	5.26814	0.988753	0.19066	0.196046
483.2	5.15527	0.95839	0.184601	0.214558
483.7	4.61702	0.858056	0.180663	0.198414
484.2	4.99002	0.863215	0.186732	0.203358
484.7	3.69849	0.661266	0.163597	0.162029
485.2	3.99898	0.703821	0.169487	0.182303
485.7	3.90297	0.752252	0.171918	0.189264
486.2	3.30251	0.625435	0.160569	0.171971
486.7	3.78092	0.676677	0.154864	0.161607
487.2	4.97486	0.853322	0.181121	0.246068
487.7	3.28092	0.548719	0.141891	0.164417
488.2	3.86524	0.636899	0.15891	0.197069
488.7	5.42506	1.12937	0.20497	0.262788
489.2	5.33284	1.08079	0.200643	0.272649
489.7	5.53162	1.14778	0.199727	0.281821
490.2	3.88431	0.725708	0.170615	0.208438
490.7	4.55799	0.878014	0.188835	0.223102
491.2	6.73569	1.42597	0.238756	0.333791
491.7	4.797	0.978121	0.201838	0.242424
492.2	7.2709	1.54444	0.252808	0.319418
492.7	4.09074	0.763605	0.167988	0.182968
493.2	4.91146	0.951273	0.197502	0.215587
493.7	6.98786	1.44759	0.241067	0.298639
494.2	6.75095	1.39045	0.226062	0.290659
494.7	4.28886	0.770604	0.174097	0.177118
495.2	4.71283	0.917934	0.179659	0.219178
495.7	4.38545	0.854332	0.172298	0.208131
496.2	4.75784	0.913505	0.180531	0.216177
496.7	4.89359	0.96051	0.184656	0.231706
497.2	5.58588	1.11616	0.205988	0.251365
497.7	5.16198	1.02812	0.192783	0.235434
498.2	6.12338	1.29381	0.215629	0.299416
498.7	7.45419	1.31103	0.24186	0.450666
499.2	14.4595	1.82698	0.793567	0.879583
499.7	13.3741	2.23582	0.453396	0.964855
500.7	4.97907	0.956886	0.179971	0.219984
501.2	3.52651	0.649818	0.151263	0.16269
501.7	3.90939	0.691733	0.163679	0.178452
502.2	5.23655	0.976526	0.194599	0.212833
502.7	5.66671	0.930727	0.183693	0.217879
503.2	6.06096	1.03754	0.20137	0.232553
504.2	5.69598	1.02148	0.201849	0.248724
505.2	4.37216	0.695814	0.174877	0.173021
505.7	4.65142	0.751231	0.192766	0.170297
507.2	5.61356	0.85865	0.207676	0.193556
507.7	4.14637	0.680833	0.204459	0.181611
508.2	9.81652	1.68377	0.373834	0.50298
508.7	5.99751	0.293312	0.104205	0.115786
509.2	7.22658	0.443382	0.142096	0.201479
509.7	8.80955	1.25003	0.188547	0.657332
510.2	10.0747	1.50385	0.194699	0.562759
510.7	12.3684	2.23066	0.404654	1.21688
511.2	12.6447	1.87929	0.217627	0.995841
511.7	9.99137	1.4358	0.219241	0.649414
512.2	5.69249	0.955897	0.21913	0.281198
512.7	5.8118	0.873501	0.262795	0.245332
513.7	7.70014	1.31551	0.250272	0.32226
514.2	9.02527	1.55118	0.260605	0.363806
514.7	6.98786	1.21319	0.231454	0.311879
515.2	6.6183	1.13122	0.223146	0.295787
515.7	6.0241	1.03395	0.20138	0.272606
516.2	6.5917	1.095	0.203998	0.276593
516.7	6.42385	1.1276	0.208912	0.279406
517.2	5.62876	0.998849	0.201396	0.258923
517.7	6.53552	1.03015	0.184227	0.253656
518.2	6.05327	1.04397	0.14605	0.26456
518.7	6.88842	1.42882	0.213614	0.367879
519.2	5.93339	1.2076	0.208836	0.326145
520.2	5.2498	1.03381	0.186516	0.328141
520.7	10.2426	2.54367	0.308782	0.484102
521.2	6.09991	1.37152	0.24994	0.339027
521.7	8.69352	2.04726	0.251604	0.449125
522.2	5.62631	1.16533	0.20238	0.32002
522.7	8.37621	1.9002	0.270665	0.448486
523.2	6.60597	1.60586	0.256713	0.395692
523.7	7.23707	1.51091	0.242204	0.373526
524.7	8.15251	1.56332	0.265963	0.329043
525.2	6.11389	1.08722	0.208391	0.233842
525.7	5.55101	0.919949	0.200897	0.195396
526.2	5.49652	0.899963	0.195487	0.197386
526.7	5.37572	0.829263	0.189619	0.179035
527.2	8.95577	1.72828	0.282227	0.372365
527.7	8.94487	1.65316	0.262308	0.31593
528.7	8.81641	1.63098	0.2535	0.305636
529.7	8.26497	1.57512	0.252589	0.323742
530.2	6.21455	1.0899	0.188276	0.241342
530.7	6.26007	1.13946	0.209362	0.248419
531.2	6.18276	1.22864	0.201137	0.276988
531.7	5.84795	1.0372	0.177121	0.223466
532.2	5.59174	1.00381	0.178156	0.232518
532.7	5.62188	0.891156	0.168736	0.268923
533.2	5.25885	0.882552	0.177166	0.265046
533.7	4.18842	0.66432	0.151828	0.196674
534.2	4.71409	0.766989	0.162238	0.185135
534.7	5.26191	0.887312	0.201371	0.224193
535.2	6.33441	1.30991	0.168212	0.47281
535.7	7.02352	1.13568	0.184651	0.335001
536.2	10.1887	1.94512	0.32777	0.653005
536.7	13.1069	2.67074	0.361614	0.857176
537.2	12.49	2.29953	0.4862	0.653359
537.7	5.04331	0.997745	0.226424	0.28385
538.2	4.38545	0.921655	0.194461	0.271661
538.7	7.05791	1.22174	0.259233	0.404135
539.2	8.20745	1.8261	0.287949	0.455811
539.7	6.79679	1.30777	0.267709	0.388521
540.2	8.87306	1.78049	0.342035	0.543009
540.7	10.822	1.98273	0.387377	0.656723
542.2	6.03051	1.1938	0.216349	0.329195
542.7	5.47897	1.1104	0.20137	0.303994
543.7	5.21969	1.0499	0.213125	0.29322
545.2	12.9134	1.88851	0.549825	0.583849
545.7	11.5591	1.92834	0.401155	0.6197
546.2	5.5888	1.17421	0.159587	0.344586
546.7	5.16689	0.973856	0.163933	0.215356
547.7	5.48829	1.1479	0.166774	0.243974
548.2	6.94526	1.54733	0.213336	0.363254
548.7	11.7455	1.94223	0.361808	0.6029
549.2	9.78349	1.7645	0.281445	0.540465
549.7	11.7686	2.15832	0.368774	0.738537
550.2	8.35322	1.68517	0.276025	0.413407
551.7	7.01695	1.33378	0.233861	0.271696
553.2	5.39176	0.898474	0.187522	0.184467
554.7	13.763	2.55119	0.319242	0.358062
555.7	6.93185	1.42476	0.200483	0.291778
556.2	6.04906	1.17486	0.232211	0.235689
556.7	6.24529	1.31625	0.217797	0.347152
557.2	16.1116	3.45317	0.428861	0.591559
557.7	8.66124	1.8098	0.303773	0.400138
558.2	5.01281	0.859975	0.186123	0.283391
558.7	5.7017	1.31346	0.214428	0.3053
559.2	5.62233	1.22425	0.210755	0.284865
560.2	6.22179	1.42003	0.208249	0.331341
562.7	5.85404	1.23429	0.222588	0.282035
563.2	6.46634	1.36833	0.23173	0.290605
563.7	5.87698	1.18793	0.19904	0.376126
564.7	5.36944	0.97397	0.176959	0.228318
565.2	5.7992	1.04482	0.183402	0.230518
565.7	5.75936	1.13885	0.193585	0.241893
566.2	5.22306	1.01561	0.193229	0.234976
566.7	5.03605	0.933043	0.169143	0.22296
567.2	5.28976	0.96015	0.18837	0.20971
570.7	9.74963	1.64763	0.257504	0.268605
573.7	14.5511	2.76471	1.43933	0.391841
574.7	8.61212	1.33201	0.3492	0.226565
576.2	7.24638	1.22742	0.324915	0.237115
578.7	9.02468	1.54833	0.480957	0.270523
579.7	4.65519	0.678142	0.204392	0.144203
580.7	5.80552	0.878866	0.247371	0.177738
581.7	12.9233	2.10602	0.377969	0.343664
582.7	12.9305	2.00306	0.405338	0.315975
583.7	8.53397	1.33288	0.25431	0.212049
584.7	4.58569	0.673136	0.217422	0.148022
585.7	10.6046	1.74396	0.418082	0.29168
587.7	9.08386	1.39847	0.303141	0.258336
588.2	8.13189	1.32873	0.283104	0.278044
588.7	9.28154	1.57672	0.29513	0.311676
589.7	6.59976	1.02454	0.206172	0.195484
590.7	8.98864	1.7567	0.311782	0.434984
591.2	10.5389	2.32426	0.356446	0.550074
591.7	6.63379	1.48033	0.172568	0.425032
592.2	9.75664	2.07245	0.321537	0.484468
592.7	5.04182	1.05053	0.155514	0.305718
593.2	6.94522	1.8192	0.222751	0.371905
593.7	5.87761	1.52126	0.215961	0.329146
594.2	9.13109	2.04723	0.288835	0.554147
594.7	7.61623	1.78697	0.27724	0.421962
595.2	6.75272	1.5652	0.239823	0.328911
596.2	6.33361	1.35622	0.224936	0.383568
596.7	12.7124	1.95794	0.496862	0.680052
597.2	4.63778	0.932723	0.176345	0.273336
597.7	15.0302	2.26685	0.584583	0.925958
598.2	14.6336	2.15905	0.561922	0.826676
598.7	6.5189	1.21086	0.189695	0.219035
599.7	5.58689	0.957752	0.171813	0.172395
600.2	6.69724	1.31	0.207443	0.243273
600.7	5.05736	0.939435	0.173359	0.184038
601.2	5.53057	1.04728	0.17523	0.208095
601.7	5.87731	1.09514	0.193996	0.213542
602.2	7.96272	1.47033	0.234576	0.266604
602.7	5.69966	1.01617	0.191543	0.214493
603.2	7.7779	1.42977	0.261858	0.272056
603.7	6.28378	1.06874	0.208718	0.219681
604.2	6.07755	1.05409	0.213355	0.217819
605.2	7.27319	1.44545	0.235517	0.270001
605.7	11.6478	2.11031	0.289527	0.316547
606.2	4.27706	0.7271	0.159808	0.150172
607.2	8.66887	1.47188	0.225441	0.228128
607.7	8.08594	1.39817	0.227376	0.229179
608.2	8.6275	1.5022	0.215869	0.22736
608.7	9.68619	1.75734	0.242131	0.266455
609.2	4.00813	0.672914	0.140519	0.137744
609.7	4.28073	0.769629	0.159907	0.168525
610.2	6.86763	1.39638	0.214577	0.329646
610.7	7.17127	1.56297	0.231184	0.319152
611.2	5.18482	1.06868	0.185682	0.238624
611.7	5.82926	1.13727	0.219789	0.275793
612.2	5.82621	1.19003	0.207368	0.285112
612.7	5.51096	1.19133	0.190295	0.259255
613.2	6.18141	1.46638	0.200884	0.328498
613.7	5.34175	1.17616	0.20382	0.234551
614.2	5.64726	1.29974	0.193401	0.265608
614.7	4.59165	1.06085	0.166916	0.24146
615.7	5.77631	1.29694	0.198841	0.274216
616.2	5.0369	1.05798	0.173577	0.226309
616.7	5.07948	1.15597	0.168212	0.258635
617.2	6.44811	1.57069	0.206466	0.334579
617.7	5.8288	1.41668	0.165412	0.326413
618.7	6.25217	1.33287	0.193682	0.331597
621.7	6.44462	1.27478	0.191498	0.256872
622.2	5.90439	1.14	0.189716	0.235267
622.7	6.48775	1.39647	0.205588	0.24842
623.2	8.16829	1.51013	0.233076	0.258252
623.7	8.482	1.47444	0.260542	0.333589
624.2	7.5594	1.27589	0.216901	0.256906
624.7	7.52268	1.26335	0.209444	0.236591
625.7	8.04037	1.54996	0.246617	0.433847
626.7	5.71464	0.997911	0.150976	0.560846
627.2	3.26074	0.609293	0.13721	0.270549
628.2	8.00765	1.28887	0.262411	0.287319
628.7	7.98722	1.40751	0.245208	0.231354
629.2	5.63841	1.0787	0.212837	0.297805
629.7	7.1021	1.27716	0.208946	0.240864
630.2	6.5656	1.37615	0.229696	0.304644
630.7	6.51368	1.18083	0.207142	0.274889
631.2	6.9818	1.43024	0.229667	0.302163
631.7	6.91062	1.32412	0.231425	0.315396
632.2	10.3093	1.99388	0.315932	0.406027
632.7	9.34525	1.76137	0.251948	0.284472
633.2	6.57971	1.14592	0.189659	0.216606
634.2	6.49125	1.25096	0.213251	0.302307
634.7	7.49678	1.34473	0.304996	0.272227
635.2	5.46513	0.993228	0.190623	0.255198
638.2	6.95151	1.43597	0.206584	0.264044
638.7	4.96535	1.09817	0.145592	0.218475
640.7	6.42674	1.29652	0.191916	0.268246
641.2	5.84393	1.11928	0.178092	0.21359
641.7	7.42126	1.47412	0.20623	0.260649
663.1	10.1543	1.68411	0.300765	0.517582
664.6	8.31741	1.92424	0.274124	0.549399
665.1	7.72433	1.6987	0.244085	0.277857
667.1	6.22452	1.11138	0.206002	0.206236
667.6	9.53754	1.71764	0.260442	0.265277
668.1	7.55487	1.37642	0.266545	0.227198
668.6	5.10036	0.880114	0.157242	0.186904
669.1	4.0863	0.627656	0.14022	0.133813
670.1	5.38048	0.91534	0.17596	0.169979
670.6	6.86068	1.2181	0.196679	0.204493
671.6	6.31119	1.17589	0.191408	0.203846
672.1	9.15954	1.83857	0.273678	0.30554
672.6	10.08	1.99847	0.255761	0.270406
673.1	11.1211	1.88777	0.423145	0.567687
673.6	10.9481	1.76503	0.391978	0.469045
674.1	6.03765	0.974547	0.201609	0.153901
674.6	9.18663	1.55582	0.281923	0.243688
675.1	6.06782	0.900987	0.193377	0.188726
675.6	9.2974	1.51677	0.251061	0.244792
676.1	8.4726	1.30607	0.227919	0.206614
676.6	6.65707	1.08144	0.202822	0.205829
677.1	5.63176	0.967994	0.182743	0.211888
677.6	5.00723	0.802047	0.166899	0.189607
678.1	5.38902	0.872123	0.175847	0.177389
678.6	6.98856	1.08398	0.203686	0.213931
679.1	6.43991	1.12542	0.218737	0.231087
679.6	6.69867	1.10305	0.204496	0.216144
680.1	5.93921	1.02015	0.214713	0.22732
680.6	5.93421	0.908783	0.183631	0.214762
681.6	5.76688	0.961739	0.192879	0.214706
682.6	8.13189	1.41963	0.240549	0.246407
683.1	4.46791	0.763143	0.167765	0.167112
683.6	3.5485	0.555143	0.140429	0.125718
684.1	4.6196	0.786586	0.173151	0.167446
684.6	4.65143	0.780062	0.164877	0.194786
685.1	7.21071	1.20316	0.207344	0.280188
685.6	5.02298	1.01913	0.206069	0.310356
686.1	5.7146	1.21737	0.199377	0.340046
686.6	5.63336	1.30989	0.213193	0.355059
687.1	5.48426	1.1495	0.19782	0.345728
687.6	7.39788	1.67085	0.245103	0.426718
689.1	5.57023	1.02998	0.194435	0.363386
689.6	3.85619	0.711353	0.162364	0.26889
690.1	5.21512	1.07052	0.191363	0.280668
690.6	5.16826	1.09154	0.205057	0.304583
691.1	8.58078	1.58248	0.251526	0.744541
691.6	10.6407	2.22146	0.325607	0.562194
692.1	4.49085	0.845178	0.168172	0.280678
692.6	6.7512	1.59493	0.241737	0.470588
693.1	5.2498	1.0015	0.177933	0.265374
693.6	7.48062	1.61625	0.256021	0.371737
694.1	7.46444	1.63442	0.276764	0.399201
694.6	6.53199	1.28221	0.232995	0.258377
695.1	7.16082	1.49032	0.23322	0.286433
695.6	6.59316	1.31317	0.217815	0.230533
696.1	12.2759	1.82711	0.420859	0.622588
696.6	7.36733	1.51122	0.251588	0.449868
697.1	5.49512	1.19861	0.20113	0.350791
697.6	5.96043	1.23879	0.201383	0.36672
698.1	6.3074	1.07469	0.196901	0.262034
698.6	6.29347	1.12443	0.192249	0.243348
699.1	4.34932	0.689482	0.154645	0.158407
699.6	4.61156	0.723661	0.159052	0.183044
700.1	4.43563	0.682619	0.157949	0.167153
701.1	4.24286	0.691287	0.16653	0.18071
702.1	4.81884	0.746615	0.172927	0.175186
702.6	5.13008	0.79443	0.173384	0.176866
703.6	4.57908	0.690384	0.153918	0.171422
704.1	4.91785	0.801162	0.167421	0.19269
705.1	4.83289	0.791895	0.177249	0.173751
706.6	4.22074	0.725124	0.153178	0.230875
707.1	3.37367	0.562065	0.119298	0.162365
707.6	4.68563	0.847336	0.173522	0.244088
708.1	6.29309	1.21265	0.194746	0.317391
708.6	4.82727	0.964057	0.183124	0.293591
709.1	6.20442	1.33841	0.22739	0.414934
709.6	5.8066	1.18754	0.207836	0.378981
710.1	7.90055	1.8069	0.26911	0.548391
710.6	8.16015	1.58084	0.242917	0.479042
711.1	6.45015	1.58244	0.218422	0.442684
711.6	10.286	1.89895	0.305218	0.619419
712.1	6.75602	1.38782	0.280001	0.428027
712.6	8.87574	1.77292	0.325264	0.504633
714.1	7.17034	1.26105	0.238171	0.251836
714.6	5.0892	0.860262	0.198911	0.23558
715.6	7.38049	1.37726	0.229735	0.269673
716.1	4.65651	0.761213	0.182638	0.184399
717.1	6.71289	1.17454	0.235714	0.245864
717.6	4.19644	0.655882	0.167718	0.171674
719.1	12.9003	2.05966	0.490284	0.692299
719.6	6.6174	1.56433	0.24436	0.382483
721.1	6.32772	1.30824	0.228122	0.32486
721.6	5.78847	1.24177	0.22983	0.334045
722.1	6.42674	1.39667	0.239557	0.423829
723.1	4.81956	1.00529	0.187425	0.292465
724.1	5.75412	1.18712	0.217148	0.339493
725.1	5.56979	1.03732	0.206952	0.278489

## Sheet: Fig.S3
Age (Ma)	Fe content (%)	Si/Al	Median grain size (μm)	HIRM (10-3Am2/kg)	δ18OPDB (‰)	δ13CPDB (‰)		Age (Ma)	Sediment accumulation rate (m/Ma)		Age (Ma)	Eccentricity
9.984	4.41	5.53592		0.52365				9.937	170.213		7.6	0.016657
9.9811	4.7	5.0481	18.448	0.511282	-9.13	-1.15		9.786	443.709		7.601	0.016579
9.9781	5.02	5.24571		0.585057				9.721	200		7.602	0.016498
9.9752	4.77	5.53151	22.004	0.604762				9.647	581.081		7.603	0.016458
9.9722	5.3	4.78179	13.754	0.605541				9.426	253.394		7.604	0.016401
9.9693	6.67	3.83177	9.074	0.844916	-8.84	-1.54		9.311	565.217		7.605	0.016314
9.9664	5.15	4.99389	24.498	0.619914				9.105	222.33		7.606	0.016334
9.9634	3.62	5.14681	7.944	0.380952	-10.02	-1.34		8.771	469.76		7.607	0.016257
9.9605	4.67	5.27401	36.841	0.577773	-9.08	-1.11		8.3	142.887		7.608	0.01622
9.9576	3.12	6.98054	53.745	0.489881				8.254	434.783		7.609	0.016227
9.9546	4.22	5.67146	53.767	0.436967				8.108	136.986		7.61	0.016189
9.9517	2.97	7.34994	85.387	0.457305				7.695	341.404		7.611	0.016171
9.9488	2.75	7.05688	82.05	0.567376	-9.53	-1.26		7.642	143.396		7.612	0.016151
9.9458	2.85	7.86055	83.091	0.446516							7.613	0.016158
9.9429	2.58	7.97333	88.411	0.392545							7.614	0.016134
9.9399	2.66	8.28016	90.739	0.412529							7.615	0.016106
9.937	2.47	8.23398	90.825	0.378059							7.616	0.016114
9.9359	2.42	8.41499	85.997	0.333717							7.617	0.016114
9.9347	2.24	9.18894	104.97	0.348507	-9.72	-1.06					7.618	0.016041
9.9336	1.94	11.0524	143.4	0.308441							7.619	0.016098
9.9325	2.01	10.2867	106.954	0.248702							7.62	0.016048
9.9314	2.49	8.23709	81.916	0.314034							7.621	0.016026
9.9302	1.9	10.4211	114.084	0.28325							7.622	0.01603
9.9291	1.86	9.47009	99.356	0.20804	-8.99	-0.86					7.623	0.015994
9.928	2.1	8.27688	27.944	0.269236							7.624	0.015987
9.9269	2.41	9.31466	105.914	0.280605							7.625	0.015926
9.9257	2.01	10.3082	110.298	0.28734							7.626	0.015911
9.9246	3.56	6.56838	51.299	0.499595							7.627	0.015871
9.9235	1.98	10.9911	116.262	0.273023							7.628	0.01578
9.9224	2.75	7.91814	58.64	0.548399							7.629	0.015725
9.9212	3.25	7.06988	56.368	0.50017							7.63	0.015675
9.9201	3.93	6.33797	74.949	0.561276							7.631	0.015523
9.919	2.2	9.18608	91.161	0.340826							7.632	0.015449
9.9178	5.34	4.36767	18.69	0.65861	-9.44	-1.72					7.633	0.015331
9.9167	4.49	4.9678	43.74	0.58398							7.634	0.015158
9.9156	4.29	4.79981	17.295	0.799809	-10.12	-2.23					7.635	0.015038
9.9145	3.21	6.92212	68.139	0.530223							7.636	0.014821
9.9133	3.52	5.9413	60.845	0.492771	-9.24	-1.36					7.637	0.014693
9.9122	4.65	4.91674	29.584	0.531334							7.638	0.014444
9.9111	7.9	3.13648	9.284	0.88722	-7.75	-1.69					7.639	0.014233
9.91	3.06	7.06538	72.782	0.5423							7.64	0.014049
9.9088	3.31	6.7552	83.69	0.44301							7.641	0.013775
9.9077	2.02	10.9928	109.332	0.306882	-8.24	-0.71					7.642	0.013521
9.9066	1.72	14.1742	139.268	0.343263							7.643	0.013326
9.9054	2.26	9.37336	106.365	0.368827							7.644	0.013027
9.9043	3.56	6.47072	51.379	0.505268							7.645	0.012791
9.9032	4.51	5.30168	29.022	0.712739	-9.2	-1.75					7.646	0.012525
9.9021	4.39	5.12559	43.184	0.44969							7.647	0.012287
9.9009	4.79	4.95276	19.608	0.686674							7.648	0.012012
9.8998	3.83	5.9055	34.326	0.587383							7.649	0.011728
9.8987	2.53	7.81277	76.434	0.442305							7.65	0.011517
9.8976	4.05	5.38169	30.575	0.579993							7.651	0.011238
9.8964	7.23	3.26101	7.161	1.11184	-9.68	-2.18					7.652	0.010991
9.8953	4.73	4.70046	15.398	0.759798							7.653	0.010775
9.8942	5.4	4.42583	13.002	0.82866							7.654	0.010578
9.8931	8.36	3.48512	11.919	0.382642	-11.32	-1.98					7.655	0.010377
9.8919	4.58	4.37699	41.832	0.491106							7.656	0.010237
9.8908	4.29	5.15331	25.201	0.529007							7.657	0.010106
9.8897	4.61	4.78078	50.991	0.811462							7.658	0.010055
9.8885	5.38	4.34202	17.913	0.625487							7.659	0.009935
9.8874	6.09	3.95482	15.574	0.764203							7.66	0.009951
9.8863	5.17	4.42435	16.102	0.671731							7.661	0.009978
9.8852	6.66	3.62039	6.213	0.502059							7.662	0.009948
9.884	3.92	4.8689	45.643	0.615797							7.663	0.010055
9.8829	5.26	4.20163	31.097	0.769808							7.664	0.010109
9.8818	1.82	11.8851		0.307873							7.665	0.01023
9.8807	4.62	5.13476	16.672	0.609449							7.666	0.010339
9.8795	4.33	5.02642	28.523	0.630011							7.667	0.010459
9.8784	6.15	3.90792	12.041	0.943597	-9.66	-2.22					7.668	0.010666
9.8773	5.83	4.22857	8.607	0.818253							7.669	0.010772
9.8761	4.65	4.34383	11.137	0.377156	-10.54	-2.13					7.67	0.010963
9.875	4.78	4.72317	31.631	0.472585							7.671	0.011163
9.8739	4.53	4.79833	36.836	0.458951							7.672	0.011336
9.8728	4.31	4.69374	37.045	0.417018							7.673	0.01152
9.8716	5.46	3.67666	18.241	0.48869							7.674	0.011732
9.8705	5.74	3.83019	20.903	0.476834							7.675	0.011929
9.8694	3.84	5.52096	14.91	0.405173							7.676	0.012134
9.8683	4.4	4.70019	26.565	0.413587	-9.81	-1.68					7.677	0.012302
9.8671	4.79	4.58595	27.278	0.482984							7.678	0.012541
9.866	4.88	4.94811	29.37	0.479678							7.679	0.012704
9.8649	4.37	5.36045	31.19	0.464562							7.68	0.012845
9.8626	7.72	3.52826	23.697	0.566956	-10.36	-1.35					7.681	0.013059
9.8604	5.09	4.54561	7.981	0.542292							7.682	0.013148
9.8592	4.82	4.43805	15.569	0.46494							7.683	0.013296
9.8581	2.01	9.84858	125.003	0.224389	-9.3	-0.81					7.684	0.013378
9.857	2.04	9.30631	123.551	0.23748							7.685	0.013464
9.8559	2.03	9.22206	119.113	0.24977							7.686	0.01354
9.8547	1.94	9.50943	129.814	0.250403							7.687	0.013541
9.8536	2.7	7.76698	93.414	0.346896							7.688	0.013584
9.8525	2.16	9.96353	116.179	0.261013							7.689	0.013624
9.8514	1.98	11.0087	136.14	0.28689							7.69	0.013524
9.8502	2.12	10.7581	120.745	0.0254891	-8.67	-1.37					7.691	0.01358
9.8491	2.35	9.40422	105.845	0.404741							7.692	0.013509
9.848	1.79	13.4708	144.556	0.257817							7.693	0.013446
9.8469	2.19	10.3054	121.215	0.32125							7.694	0.013403
9.8457	2.1	10.6672	118.715	0.268937							7.695	0.013325
9.8446	2.9	8.09705	114.479	0.419786							7.696	0.013254
9.8435	2.18	9.93961	124.279	0.286486							7.697	0.013144
9.8423	3.56	7.05333	53.81	0.439923							7.698	0.013052
9.8412	2.55	9.54545	109.463	0.363505							7.699	0.01297
9.8401	1.65	14.4499	182.984	0.190978							7.7	0.012822
9.8378	1.8	13.0971	157.177	0.266108	-8.18	-0.48					7.701	0.012699
9.8367	2.11	11.1831	192.326	0.253106							7.702	0.012621
9.8356	3.48	6.62676	45.672	0.466125							7.703	0.012427
9.8345	2.25	9.75472	142.63	0.277404	-9.31	-1					7.704	0.012317
9.8333	4.1	6.05106	23.243	0.621336	-9.25	-0.83					7.705	0.012176
9.8322	4.62	5.2607	26.286	0.549733							7.706	0.01201
9.8311	4.65	5.42293	25.384	0.547044							7.707	0.01186
9.8299	4.42	5.37784	51.394	0.564739							7.708	0.011698
9.8288	5.09	4.59075	25.241	0.60848							7.709	0.01157
9.8277	5.31	4.57995	24.93	0.693488							7.71	0.011387
9.8266	5.79	3.99767	20.978	0.791979	-10.27	-1.5					7.711	0.011245
9.8254	5.76	4.24901	9.925	1.00302	-10.24	-2.04					7.712	0.011134
9.8243	6.17	3.98021	19.287	0.915841	-10.14	-1.14					7.713	0.010998
9.8232	4.5	4.74369	17.879	0.632862							7.714	0.01084
9.8221	4.44	4.95958	21.603	0.679293							7.715	0.010809
9.8209	2.29	9.86387	46.757	0.289691	-9.14	-0.99					7.716	0.010664
9.8198	4.75	4.40494	20.03	0.674973							7.717	0.010597
9.8187	6.13	3.97348	13.023	0.871175	-9.77	-1.35					7.718	0.010551
9.8176	5.37	4.55301	13.832	0.871687	-9.94	-1.39					7.719	0.010489
9.8164	3.69	5.85912	15.807	0.574912	-9.81	-1.43					7.72	0.010469
9.8153	5.36	4.3613	12.43	0.506215							7.721	0.010425
9.8142	4.96	4.54758	17.749	0.548897							7.722	0.010471
9.813	4.55	4.80769	14.024	0.466524							7.723	0.01047
9.8119	7.13	3.39408	10.356	0.608342	-9.21	-1.09					7.724	0.010484
9.8108	4.92	4.85996	22.164	0.507817							7.725	0.010592
9.8097	4.49	5.39376	16.312	0.507425							7.726	0.01064
9.8085	3.42	6.61957	47.94	0.474568							7.727	0.010708
9.8074	4.99	4.94665	23.585	0.54891	-9.57	-1.09					7.728	0.010864
9.8063	4.02	5.22969	43.81	0.44257							7.729	0.010952
9.804	2.4	8.01752	104.219	0.347719	-9.31	-0.94					7.73	0.0111
9.8018	2.46	8.81885	100.824	0.365111							7.731	0.011255
9.8006	2.21	9.81672	113.385	0.334395							7.732	0.011446
9.7995	2.17	10.2474	128.788	0.313275	-8.34	-0.37					7.733	0.011629
9.7984	2.16	10.6211	130.398	0.310786							7.734	0.01186
9.7973	2.38	9.47847	110.088	0.362071							7.735	0.012095
9.7961	2.36	9.99329	103.622	0.404989							7.736	0.012409
9.795	2.28	10.7568	113.173	0.404411							7.737	0.012643
9.7939	2.34	10.4554	108.511	0.43567							7.738	0.013026
9.7883	2.21	10.6789	157.175	0.276321	-8.56	-0.43					7.739	0.013376
9.786	3.17	7.31463	58.579	0.368442							7.74	0.013724
9.7835	3.18	7.47478	84.734	0.381504							7.741	0.014174
9.781	2.51	8.74706	109.272	0.356342							7.742	0.014627
9.7785	2.64	8.30939	93.854	0.352013							7.743	0.01506
9.776	2.17	9.53659	104.804	0.302934							7.744	0.015602
9.7735	3.07	7.16039	76.815	0.372398							7.745	0.016134
9.771	3.24	6.84136	63.176	0.410082							7.746	0.016684
9.766	2.06	8.96072	98.794	0.307398							7.747	0.017296
9.7635	2.97	7.62123	57.804	0.419178							7.748	0.017893
9.761	3.68	6.73409	37.344	0.451746							7.749	0.01859
9.7585	3.73	6.633	64.655	0.420819							7.75	0.019207
9.756	3.71	6.68009	65.025	0.370921							7.751	0.01992
9.751	2.16	10.4353	115.503	0.294974	-9.47	-0.9					7.752	0.020677
9.7485	2.44	9.73626	90.921	0.359296							7.753	0.021342
9.746	3.44	6.94964	58.099	0.474181							7.754	0.022136
9.7435	1.96	12.6693	111.972	0.359489							7.755	0.022912
9.741	4.31	5.87656	27.188	0.539116	-9.82	-1.3					7.756	0.023659
9.7385	3.47	7.16998	55.857	0.449469							7.757	0.024465
9.736	4.83	4.99718	30.36	0.502735							7.758	0.025274
9.7335	4.32	5.35928	32.573	0.562953							7.759	0.026049
9.731	5.11	5.625	31.986	0.624093	-11.2	-2.35					7.76	0.026889
9.7285	1.82	11.6091	114.335	0.257589	-9.41	-0.05					7.761	0.027644
9.726	2.87	7.66116	81.354	0.405051							7.762	0.028527
9.7235	2.17	10.8974	162.247	0.288048							7.763	0.029286
9.721	2.03	12.4788	159.498	0.222731							7.764	0.030087
9.72014	2.02	11.6692	127.013	0.234397							7.765	0.030946
9.71928	1.85	12.8158	189.643	0.190162	-8.9	-0.9					7.766	0.031701
9.71756	1.64	14.6877	186.25	0.180695							7.767	0.032483
9.71584	1.97	11.5765	142.736	0.249161							7.768	0.0333
9.71412	1.77	13.4305	191.44	0.210478							7.769	0.034023
9.71067	1.81	14.0948	163.89	0.236801							7.77	0.034772
9.70981	1.75	14.8029	176.736	0.204422							7.771	0.035478
9.70723	2.12	9.81656	131.214	0.218762							7.772	0.036193
9.70551	2.28	8.47592	94.464	0.282617	-9.31	-0.89					7.773	0.036858
9.69863	1.96	10.7383	118.855	0.185658	-9.39	-1.15					7.774	0.037473
9.69691	1.91	11.6539	132.244	0.214156							7.775	0.038146
9.69519	1.83	11.9335	143.391	0.199826							7.776	0.038715
9.69174	1.77	13.1013	175.015	0.198135							7.777	0.039267
9.69002	3.07	6.56691	51.202	0.366079							7.778	0.03982
9.6883	2.72	7.77792	81.191	0.319114							7.779	0.040339
9.68658	1.97	11.5488	134.124	0.226619							7.78	0.040768
9.68314	2.01	12.0212	209.352	0.196134							7.781	0.041245
9.57873	3.9	5.02932	19.886	0.767192	-9.14	-1.21					7.782	0.041632
9.57675	6.23	3.54814	7.299	0.57239							7.783	0.042031
9.57478	4.37	4.90926	11.181	0.470588							7.784	0.042334
9.57281	3.22	7	64.706	0.434239							7.785	0.042659
9.57083	2.44	9.56113	97.647	0.322701	-8.15	-0.45					7.786	0.042952
9.56886	2.7	8.65801	79.863	0.366718							7.787	0.043113
9.56689	3.42	7.04545	70.707	0.428488							7.788	0.043349
9.56491	2.58	8.61584	93.164	0.323118							7.789	0.043485
9.56294	2.75	7.74753	68.272	0.370185							7.79	0.043549
9.56097	2.46	8.94904	73.679	0.338508							7.791	0.043622
9.55899	2.79	8.37465	75.377	0.392935							7.792	0.043621
9.55702	2.74	8.76599	84.763	0.328264	-8.28	-0.65					7.793	0.043582
9.55505	2.74	8.88034	88.672	0.340197							7.794	0.04349
9.55308	2.72	8.5295	85.106	0.335288							7.795	0.043348
9.5511	3.39	7.02989	64.262	0.365319							7.796	0.043231
9.54913	2.53	8.60703	68.508	0.398216							7.797	0.042979
9.54716	2.36	9.48922	105.299	0.354653							7.798	0.042725
9.54518	1.9	10.8121	96.42	0.274711	-8.68	-0.96					7.799	0.042533
9.54124	4.27	5.71414	25.582	0.547411							7.8	0.042125
9.53926	5.56	4.65938	17.974	0.568542							7.801	0.041844
9.53729	4.94	5.07495	20.601	0.582022							7.802	0.041465
9.53532	4.95	5.08219	26.349	0.571163							7.803	0.041059
9.53334	5.25	4.82399	18.133	0.605687	-8.83	-0.99					7.804	0.040638
9.53137	4.84	5.1576	21.673	0.597533							7.805	0.040188
9.5294	4.76	4.95292	26.233	0.539605							7.806	0.039725
9.52742	5.01	4.74956	19.295	0.48325							7.807	0.039242
9.52545	4.8	4.9178	22.835	0.439692							7.808	0.038703
9.52348	2.55	8.90407	71.08	0.30608							7.809	0.038232
9.5215	2.5	8.19686	102.362	0.373375							7.81	0.037667
9.51756	2.05	10.4283	119.023	0.269547							7.811	0.037095
9.51361	2.01	10.6957	146.541	0.246096							7.812	0.036576
9.50966	1.77	11.4241	111.294	0.216888	-8.18	-0.54					7.813	0.035987
9.50374	1.82	12.7789	153.785	0.238835							7.814	0.035392
9.50177	2.36	10.1372	114.409	0.457709	-8.23	-0.86					7.815	0.03484
9.4998	2.46	9.50567	133.279	0.318218	-8.76	-0.83					7.816	0.03425
9.49585	3.51	6.86864	57.37	0.458081							7.817	0.03367
9.49388	3.06	7.66984	79.328	0.461802							7.818	0.0331
9.49191	2.7	9.04992	76.842	0.357101							7.819	0.032535
9.48993	2.4	9.55735	112.245	0.307766							7.82	0.032022
9.48796	3.53	6.73945	40.652	0.441994	-8.63	-1.09					7.821	0.031423
9.48599	3.54	6.50719	46.282	0.433752							7.822	0.03099
9.48401	1.84	9.89776	130.177	0.195849	-8.72	-0.71					7.823	0.030477
9.48204	2.27	6.70056	88.515	0.257423							7.824	0.030007
9.48007	7.34	3.28055	11.512	0.752903							7.825	0.02961
9.47809	7.22	3.36839	7.195	0.83786	-7.84	-1.37					7.826	0.02921
9.47612	2.23	8.94737	103.292	0.280371							7.827	0.028834
9.47415	2.2	9.89082	112.608	0.31924							7.828	0.028513
9.47217	2.15	9.69701	118.996	0.249905	-8.66	-0.53					7.829	0.028223
9.4702	2.2	9.63102	113.692	0.27695							7.83	0.027965
9.46428	1.51	15.2302	227.08	0.142909	-7.62	-0.25					7.831	0.027729
9.45639	1.57	14.7532	181.606	0.1563							7.832	0.027555
9.45244	1.67	13.8647	189.147	0.189972							7.833	0.027441
9.44849	1.63	13.9258	178.837	0.173061							7.834	0.027283
9.44455	1.64	13.4109	172.903	0.173956							7.835	0.027261
9.4406	1.71	13.3165	175.018	0.180382							7.836	0.027239
9.43666	1.8	12.1194	158.505	0.202255							7.837	0.027223
9.43271	1.9	11.9228	164.406	0.241273							7.838	0.027289
9.42876	1.72	14.4343	184.932	0.159202	-8.34	-0.52					7.839	0.027387
9.4255	1.91	11.8913	195.69	0.243683							7.84	0.027487
9.4237	2.09	10.5182	136.458	0.272378							7.841	0.027637
9.4219	1.96	11.0654	137.231	0.242485							7.842	0.027839
9.4193	2.33	10.7437	140.63	0.287422							7.843	0.028045
9.4184	2.49	9.87879	150.45	0.299863							7.844	0.028301
9.4166	2.56	8.91615	104.243	0.338815							7.845	0.028542
9.4149	1.91	13.3195	176.411	0.218336							7.846	0.028926
9.4131	2.73	8.5119	86.197	0.408033							7.847	0.029184
9.4113	3.24	7.30591	85.613	0.41834	-8.84	-0.53					7.848	0.029562
9.4095	2.74	8.34524	85.833	0.39608							7.849	0.029998
9.4078	2.35	9.89638	108.586	0.295654							7.85	0.030348
9.4042	2.04	10.2859	124.531	0.247567							7.851	0.030803
9.4025	2.12	9.81182	122.393	0.274857							7.852	0.031299
9.4007	2.05	10.1074	126.485	0.23597							7.853	0.031726
9.3989	1.81	11.2646	145.282	0.187874	-8.2	-0.56					7.854	0.032284
9.3972	2.06	10.0703	128.688	0.252425							7.855	0.032756
9.3954	2.26	9.14891	111.682	0.306809							7.856	0.033346
9.3936	1.92	11.6437	135.354	0.258096							7.857	0.033873
9.3919	1.96	11.1624	130.094	0.256285							7.858	0.034426
9.3901	2.24	9.89905	121.329	0.288233							7.859	0.035058
9.3883	2.44	8.89419	110.451	0.333627							7.86	0.035624
9.3865	1.7	14.0281	179.494	0.220293							7.861	0.036217
9.3848	2.55	9.32974	60.04	0.249093							7.862	0.036898
9.3839	3.16	7.13619	86.25	0.350428							7.863	0.0375
9.383	3.92	5.5571	41.609	0.417396							7.864	0.038146
9.3821	4.4	5.06588	29.328	0.480456	-9.16	-1.12					7.865	0.038834
9.3812	2.22	10.0193	106.188	0.242724	-8.11	-0.68					7.866	0.039477
9.3804	2.4	8.96136	71.366	0.303038							7.867	0.040173
9.3795	1.97	10.529	114.279	0.296164							7.868	0.040821
9.3786	3.34	6.17221	99.215	0.285817							7.869	0.041537
9.3777	2	10.1049	60.103	0.393451							7.87	0.042212
9.3768	3.49	6.21744	60.633	0.487935							7.871	0.042871
9.3759	5.18	4.55004	25.558	0.540714	-9.79	-1.39					7.872	0.043582
9.375	5.11	4.44299	26.033	0.544415							7.873	0.044267
9.3742	6.61	3.31097	8.757	0.394891							7.874	0.044903
9.3724	5.13	4.35849	32.127	0.498966							7.875	0.045594
9.3715	3.08	6.42774	74.464	0.406485							7.876	0.046274
9.3706	3.73	5.97455	69.557	0.494251							7.877	0.046854
9.3697	3.57	6.02842	50.048	0.442432							7.878	0.047542
9.3689	2.11	8.84639	106.405	0.264647	-9.41	-0.65					7.879	0.04812
9.368	2.61	7.99053	83.351	0.365201							7.88	0.048728
9.3671	3.14	6.47625	64.326	0.393833							7.881	0.049284
9.3662	2.71	7.44729	88.46	0.461843							7.882	0.049828
9.3644	2.7	7.27622	69.913	0.40835							7.883	0.05039
9.3635	4.93	4.90346	19.343	0.551179	-8.37	-0.97					7.884	0.050839
9.3631	4.04	5.69777		0.487598							7.885	0.051333
9.3627	4.11	5.4907	30.082	0.563643							7.886	0.05181
9.3618	2.98	7.0323	89.622	0.36929							7.887	0.052182
9.3609	2.88	7.1816	74.546	0.316094							7.888	0.052589
9.36	2.11	10.0391	122.038	0.236583	-8.23	-0.48					7.889	0.052946
9.3591	2.14	10.0357	116.97	0.236942							7.89	0.053235
9.3582	2.38	8.79408	99.255	0.278691							7.891	0.053528
9.3565	2.1	10.9674	138.63	0.227289							7.892	0.053723
9.3547	3.04	7.32911	76.319	0.356492							7.893	0.053982
9.3529	2.24	10.1759	124.533	0.276464							7.894	0.05407
9.3512	1.98	11.9474	174.222	0.238517							7.895	0.054203
9.3494	2.12	10.8731	129.115	0.245766							7.896	0.054309
9.3485	2	11.898	141.273	0.218689							7.897	0.054284
9.3476	2.08	11.1316	127.562	0.263124							7.898	0.05426
9.3467	1.91	12.0054	134.163	0.207466							7.899	0.054221
9.3441	1.69	14.8568	193.146	0.167131	-8.19	-0.47					7.9	0.054046
9.3432	2.04	11.8505	128.183	0.27029							7.901	0.053896
9.3423	2.05	11.9458	129.62	0.257639							7.902	0.05363
9.3414	2.32	9.97533	108.5	0.289958							7.903	0.053394
9.3405	1.69	14.5497	178.064	0.153077	-8.01	-0.55					7.904	0.05304
9.3397	2.21	10.3903	117.703	0.259997							7.905	0.052637
9.3388	2.04	11.4842	145.45	0.220033							7.906	0.052272
9.3379	2.14	11.7241	162.451	0.236631							7.907	0.051753
9.337	3.93	5.83297	96.475	0.418723							7.908	0.051233
9.3361	3.84	4.96224	65.703	0.443176							7.909	0.050691
9.3352	5.19	4.05913		0.512786							7.91	0.050078
9.3344	4.65	4.64332	21.087	0.443393	-9.11	-1.38					7.911	0.049396
9.3335	3.38	6.20273	56.955	0.390307							7.912	0.048744
9.3326	2.63	7.5336	75.668	0.37515							7.913	0.047998
9.3317	2.82	6.91656	72.855	0.440928							7.914	0.047236
9.3308	3.22	6.6	64.979	0.392311							7.915	0.046434
9.3299	3.1	6.77551	59.772	0.386609							7.916	0.045586
9.329	5.03	4.50867	28.031	0.437094							7.917	0.044763
9.3264	1.96	10.0302	130.463	0.197157							7.918	0.043787
9.3246	1.93	9.94548	126.552	0.209217							7.919	0.0429
9.3229	1.56	10.3745	132.491	0.176134							7.92	0.041956
9.3211	1.67	10.2961	125.03	0.204565							7.921	0.040921
9.3193	1.55	11.0803		0.17491							7.922	0.039947
9.3184	1.45	12.0732	160.107	0.157131	-8.11	-0.62					7.923	0.038942
9.3175	1.64	11.8052	214.68	0.168504							7.924	0.03787
9.3158	3.75	5.7396	37.088	0.428129	-8.87	-1.59					7.925	0.036851
9.3149	3.8	6.04914	38.149	0.423889							7.926	0.035781
9.314	4.01	5.09551	35.449	0.410716							7.927	0.034748
9.3131	1.76	12.9862	159.345	0.20648	-8.11	-0.62					7.928	0.033671
9.3122	4.37	5.39878	40.184	0.466523							7.929	0.032606
9.3114	4.8	4.75264	18.991	0.517663	-9.2	-1.91					7.93	0.031625
9.30965	4.47	4.78911	31.579	0.426848							7.931	0.030516
9.30515	3.45	5.26005	62.114	0.283418							7.932	0.029549
9.30066	4.72	4.71119	30.497	0.439345							7.933	0.028572
9.29841	4.6	4.83333	25.873	0.425573							7.934	0.027598
9.29616	3.27	6.64956	53.884	0.355013							7.935	0.026683
9.29391	4.25	5.21673	27.878	0.501737	-9.12	-1.09					7.936	0.025814
9.29166	2.61	7.91076	91.605	0.282645							7.937	0.024976
9.28941	2.52	8.19481	91.789	0.308123							7.938	0.024197
9.28716	2.02	10.3556	130.289	0.220429							7.939	0.023438
9.28491	1.94	10.2352	127.141	0.187272	-8.5	-0.91					7.94	0.02283
9.28266	1.93	10.9135	158.649	0.213853							7.941	0.022174
9.27817	1.97	10.5008	121.77	0.189875							7.942	0.021668
9.27367	2.07	10.3111	132.438	0.210816							7.943	0.02124
9.26917	2.14	8.79525	111.245	0.214313							7.944	0.020863
9.26467	2.04	9.64032	142.754	0.224102							7.945	0.020555
9.26242	2.04	9.9611	139.916	0.230592							7.946	0.020429
9.26017	2.06	9.98355	147.524	0.239614							7.947	0.020267
9.25568	1.77	12.0759	177.776	0.157888	-8.21	-0.61					7.948	0.020256
9.25343	1.85	11.5714	148.478	0.180437							7.949	0.020333
9.25118	1.89	10.5507	127.809	0.167402							7.95	0.02044
9.24893	1.83	11.7694	155.145	0.181459							7.951	0.020667
9.24668	2.02	9.97701	133.293	0.231832							7.952	0.020903
9.24443	1.94	10.3619		0.184109							7.953	0.021273
9.24218	1.84	11.3609	150.351	0.185062							7.954	0.021631
9.23769	1.79	11.8611	154.459	0.175274							7.955	0.022031
9.23544	2.09	9.87982	125.407	0.209046							7.956	0.022548
9.23319	1.74	13.3143	259.925	0.146133	-8.31	-0.86					7.957	0.023012
9.23094	1.82	12.099	179.593	0.160998							7.958	0.023513
9.22869	1.97	10.8366	153.21	0.218605							7.959	0.024114
9.22644	2.8	8.06469	111.826	0.317856							7.96	0.024634
9.22419	2.94	6.96534	86.706	0.348593							7.961	0.025212
9.22194	2.5	8.70755	92.571	0.36347							7.962	0.025821
9.21969	2.09	10.5887	116.614	0.296996							7.963	0.026387
9.21745	2.75	8.18545	71.473	0.373619							7.964	0.027014
9.2152	4.61	4.94882	18.905	0.511317							7.965	0.027569
9.21295	4.69	4.68079	24.925	0.507673							7.966	0.028218
9.2107	4.64	4.99248	38.816	0.491334							7.967	0.028792
9.20845	2.45	8.4721	77.999	0.371219							7.968	0.029374
9.2062	4.81	4.83026	20.352	0.525885	-8.91	-1.71					7.969	0.029968
9.20395	2.73	7.26901	67.103	0.345842							7.97	0.030586
9.2017	4.36	5.2802	40.932	0.476834							7.971	0.031087
9.19945	3.08	7.14562	70.282	0.343603							7.972	0.031697
9.19721	2.64	7.96275	40.18	0.321389							7.973	0.032262
9.19496	3.59	6.04835	52.971	0.394172							7.974	0.032757
9.19271	4.49	5.0388	39.201	0.533364	-9.46	-1.63					7.975	0.033328
9.19046	4.45	5.13384	34.536	0.482398							7.976	0.033839
9.18821	2.81	6.83676	71.286	0.275671	-9.19	-1.23					7.977	0.034337
9.18596	3.05	6.73703	65.57	0.352464							7.978	0.034847
9.18371	2.35	8.86152	95.503	0.274912							7.979	0.035289
9.18146	2.22	8.89153	104.727	0.246694							7.98	0.035812
9.17921	2.1	9.16143	113.864	0.24526							7.981	0.036204
9.17472	1.72	9.5945	109.549	0.200908	-8.5	-0.86					7.982	0.036639
9.17247	2.01	9.04769	100.943	0.240411							7.983	0.037129
9.17022	1.85	9.29131	112.053	0.22264							7.984	0.037442
9.16572	2.06	9.86086	109.746	0.254646							7.985	0.037891
9.16347	2.02	9.7088	108.475	0.272044							7.986	0.038243
9.16122	1.55	10.1559	120.748	0.195297	-8.37	-0.99					7.987	0.038593
9.15672	4.53	5.10451	26.001	0.517859	-8.48	-0.9					7.988	0.038916
9.15448	4.49	4.38207	22.483	0.488148							7.989	0.039206
9.15223	4.97	4.25113	25.751	0.513924	-9.36	-2.44					7.99	0.039509
9.14998	1.37	10.2609	110.865	0.183044							7.991	0.039745
9.14773	1.69	8.95841	121.237	0.161134	-8.76	-1.43					7.992	0.039951
9.14548	1.45	8.90385	126.626	0.162368							7.993	0.040219
9.14323	1.92	8.95819	119.184	0.200789							7.994	0.040351
9.14098	1.78	10.4424	140.26	0.16453	-8.68	-0.94					7.995	0.040516
9.13873	1.94	10.0911	132.914	0.199836							7.996	0.040678
9.13424	2.15	10.1561	112.691	0.255384							7.997	0.040751
9.12749	1.97	10.9039	133.125	0.231485							7.998	0.040843
9.12074	2.03	11.3832	150.175	0.213896							7.999	0.040857
9.11849	2.3	9.60064	121.338	0.282168	-8.17	-1.18					8	0.040911
9.11624	2.08	10.5437	131.051	0.255257							8.001	0.040857
9.11175	2.22	8.61007	128.026	0.244985							8.002	0.040787
9.1095	2.23	9.57099	107.148	0.263666							8.003	0.040751
9.10725	2.2	10.1497	135.401	0.212864							8.004	0.040595
9.105	1.91	11.4901	139.317	0.236293							8.005	0.040441
9.10394	1.86	12.0602	147.675	0.238503							8.006	0.040267
9.10287	2.31	9.10758	111.645	0.328513	-8.69	-1.46					8.007	0.040061
9.10074	1.75	13.2084	174.2	0.192821							8.008	0.039753
9.09968	2.06	10.1051	117.743	0.265179							8.009	0.039504
9.09861	1.93	10.8299	124.855	0.248801							8.01	0.039139
9.09755	2.66	8.33333	92.6	0.338846							8.011	0.038786
9.09649	2.14	10.0257	134.92	0.255183							8.012	0.038356
9.09542	2.44	8.96154	124.185	0.308224							8.013	0.037909
9.09436	2.34	9.39124	124.525	0.28325							8.014	0.037447
9.09329	2.66	7.95382	112.269	0.337549	-8.58	-1.6					8.015	0.036876
9.09223	2.34	9.98068	128.315	0.253681							8.016	0.036319
9.09116	2.88	8.20323	98.745	0.307572							8.017	0.035757
9.0901	2.22	10.6359	142.313	0.241032							8.018	0.035034
9.08903	2.48	9.1976	118.823	0.274475							8.019	0.034404
9.08797	2.58	8.53	130.738	0.291779							8.02	0.033683
9.08691	2.51	8.47654	91.141	0.31561							8.021	0.032911
9.08584	2.35	9.74475		0.291157							8.022	0.032167
9.08478	2.21	9.54945	125.26	0.230916							8.023	0.031313
9.08371	2.14	9.17665	122.589	0.248661							8.024	0.030547
9.08265	2.23	9.1997	105.52	0.317912	-8.22	-0.79					8.025	0.029618
9.08158	1.93	11.0345	156.741	0.185908							8.026	0.028731
9.08052	1.96	10.2291	148.022	0.234649							8.027	0.027853
9.07839	1.59	10.4582	148.677	0.157848	-8.58	-1.12					8.028	0.026853
9.07733	1.6	10.7592	140.752	0.161455							8.029	0.025885
9.07626	4.38	5.02557	33.919	0.563105	-8.57	-1.32					8.03	0.024928
9.0752	3.54	5.82333	43.329	0.399676							8.031	0.023871
9.07413	5.67	3.88753	16.646	0.481601							8.032	0.022873
9.07307	3.85	4.55352	32.696	0.446965							8.033	0.021798
9.072	2.64	7.7166	78.37	0.310675							8.034	0.020779
9.07094	2.34	7.4062	72.817	0.280745							8.035	0.019696
9.06988	2.73	7.53453	72.507	0.407789							8.036	0.018582
9.06881	4.05	5.45932	36.787	0.446831							8.037	0.01757
9.06775	3.03	7.03748	66.088	0.37447							8.038	0.016426
9.06668	2.71	7.53264	69.371	0.373739							8.039	0.015369
9.06562	2.04	8.82514	78.184	0.279058							8.04	0.014311
9.06455	1.54	12.626	139.033	0.184292	-8.09	-1.37					8.041	0.013247
9.06349	1.88	8.36348	96.916	0.212869							8.042	0.012248
9.06243	1.78	8.4818	101.109	0.190901							8.043	0.011208
9.06136	1.74	9.17105	110.2	0.212043							8.044	0.010303
9.0603	2.12	8.55255	102.024	0.230684							8.045	0.009382
9.05817	1.79	7.01362	88.585	0.186813							8.046	0.00849
9.0571	4.86	4.02821	19.559	0.430636							8.047	0.007756
9.05604	4.92	4.35109	10.099	0.403453							8.048	0.007095
9.05497	4.35	4.55074	73.697	0.470975	-9.09	-2.27					8.049	0.006516
9.05391	3.39	6.19863	51.759	0.378983							8.05	0.006163
9.05285	3.69	5.94149	50.956	0.382751							8.051	0.005958
9.05178	2.14	10.1627	108.096	0.270803							8.052	0.005991
9.05072	2.24	9.48302	110.588	0.29196							8.053	0.006153
9.04965	2.6	8.51189	98.719	0.316143							8.054	0.006492
9.04859	3.06	7.19197	88.855	0.349175							8.055	0.007027
9.04752	1.71	10.4348	105.905	0.197722	-8.93	-2.04					8.056	0.007535
9.04646	5.08	4.31485	8.032	0.625633	-9.21	-2.2					8.057	0.008212
9.0454	4.59	4.16004	15.531	0.556368							8.058	0.008859
9.04433	3.71	4.86457	31.107	0.595958							8.059	0.009603
9.04327	3.13	6.31401	34.865	0.401456							8.06	0.010306
9.0422	4.96	4.14024	15.846	0.574268							8.061	0.010973
9.04114	4.19	5.33892	17.826	0.565924	-9.63	-3.5					8.062	0.011754
9.04007	2.45	7.35873	66.021	0.274261							8.063	0.012397
9.03901	2.12	10.098	136.066	0.198582							8.064	0.013053
9.03794	1.7	13.8691	168.688	0.172147	-9.03	-1.36					8.065	0.013742
9.03688	1.87	12.3949	135.553	0.194096							8.066	0.014344
9.03582	1.97	11.7086	121.517	0.217694							8.067	0.014947
9.03475	2.01	11.6516	121.566	0.225582							8.068	0.015525
9.03369	1.99	11.71	126.945	0.216749							8.069	0.016056
9.03262	2.03	11.5913	121.491	0.21276							8.07	0.016634
9.03156	2.05	11.2662	121.681	0.23602							8.071	0.01704
9.03049	1.97	11.4613	142.834	0.212837							8.072	0.017567
9.02943	2.05	11.6784	123.972	0.263511							8.073	0.017999
9.02837	1.84	12.2732	134.385	0.187189	-8.57	-1.16					8.074	0.01837
9.0273	2.01	11.5862	122.871	0.220493							8.075	0.018785
9.02624	2.48	9.65785	107.992	0.32698							8.076	0.019122
9.02517	2.79	8.55509	118.831	0.330954	-9.59	-1.87					8.077	0.019453
9.02411	1.98	11.7872		0.22225							8.078	0.019715
9.02304	1.76	13.2004	139.026	0.180794							8.079	0.019992
9.02198	1.82	12.7646	160.636	0.19831							8.08	0.020228
9.02091	1.75	13.0571	142.821	0.17045	-8.46	-1.11					8.081	0.020375
9.01985	1.75	12.8832	144.247	0.170171							8.082	0.020562
9.01879	1.82	12.7639	146.022	0.188387							8.083	0.020717
9.01772	1.8	12.8511	150.292	0.191614							8.084	0.020772
9.01666	2.1	11.1328	139.679	0.268139							8.085	0.020867
9.01559	1.59	14.2082	182.974	0.16977							8.086	0.020928
9.01453	1.78	12.8935	139.206	0.186199							8.087	0.02092
9.01346	1.75	12.5648	135.543	0.174154							8.088	0.020931
9.0124	2.48	9.43873	103.015	0.318823							8.089	0.020844
9.01134	4.66	4.94491	15.767	0.570387	-9.49	-1.24					8.09	0.020837
9.0108	6.1	3.6136		0.712488							8.091	0.020687
9.01027	3.69	5.97656	6.422	0.460216							8.092	0.020565
9.00921	2.06	11.4247	143.906	0.267077	-8.79	-1.02					8.093	0.020454
9.00814	2.13	10.8497	135.056	0.291345							8.094	0.020255
9.00708	2.13	11.4062	158.691	0.298739							8.095	0.02005
9.00601	2.95	6.91769	64.872	0.462681							8.096	0.019881
9.00495	2.83	7.59787	34.552	0.465845							8.097	0.019629
9.00388	5.21	4.34831	19.121	0.649698							8.098	0.019362
9.00282	2.36	10.1327	108.794	0.361834							8.099	0.019108
9.00176	4.81	4.65889	21.688	0.648212							8.1	0.018791
9.00069	5.32	4.31312	11.873	0.680527	-9.58	-1.16					8.101	0.018483
8.99963	1.79	14.7843	252.425	0.187507							8.102	0.018094
8.99856	1.6	15.5938	208.752	0.15858	-8.91	-1.12					8.103	0.017756
8.9975	1.7	15.1656	205.923	0.175933							8.104	0.017365
8.99643	1.7	14.4947	187.909	0.178233							8.105	0.016909
8.99537	1.59	14.1907	175.178	0.163565							8.106	0.016506
8.99431	1.61	13.8966		0.162035							8.107	0.01608
8.99324	2.04	11.2003	133.227	0.269776							8.108	0.015554
8.99111	1.85	14.1507	222.686	0.205414							8.109	0.015133
8.99005	1.67	14.593	205.523	0.182829							8.11	0.014606
8.98898	1.79	13.2742	183.901	0.210004							8.111	0.01415
8.98685	1.49	16.2506	226.009	0.145377	-8.63	-0.72					8.112	0.01361
8.98473	1.55	14.9561	193.786	0.157081							8.113	0.013123
8.98366	1.61	14.41	221.924	0.164988							8.114	0.012667
8.9826	1.56	14.973	209.474	0.152805							8.115	0.012102
8.98153	1.89	11.9923	146.77	0.220573							8.116	0.011674
8.98047	1.57	15.1444	160.589	0.161001							8.117	0.011186
8.97834	1.91	11.8704	114.931	0.273151	-8.76	-0.6					8.118	0.010723
8.97728	1.94	11.5741	132.904	0.272874							8.119	0.010314
8.97621	1.88	11.9268	136.82	0.234729							8.12	0.00989
8.97515	1.95	11.4316	179.843	0.281215							8.121	0.009591
8.97408	1.7	14.3728	237.001	0.186454							8.122	0.009272
8.97302	1.69	13.0265	165.3	0.204454							8.123	0.009027
8.97195	1.76	12.697	139.561	0.234573							8.124	0.008955
8.97089	1.98	11.0627	113.834	0.251046							8.125	0.008865
8.96982	2.02	11.1405	132.68	0.28016							8.126	0.008908
8.96876	1.72	12.9938	163.498	0.197007							8.127	0.009113
8.9677	1.76	12.8032	140.73	0.221941							8.128	0.009361
8.96663	1.68	13.4699	136.283	0.193107							8.129	0.00975
8.96557	1.79	12.57	134.066	0.209364							8.13	0.010209
8.9645	1.84	12.501	144.129	0.253361							8.131	0.010807
8.96344	1.93	11.8555	147.354	0.247796							8.132	0.011474
8.96237	1.86	12.6327	151.284	0.223821							8.133	0.012124
8.96131	1.73	13.3983	139.649	0.195409	-8.44	-0.4					8.134	0.012973
8.96025	1.86	12.398	170.745	0.227237							8.135	0.013752
8.95918	1.82	12.9236	130.355	0.22731							8.136	0.014627
8.95812	1.93	11.8469	112.187	0.248843							8.137	0.015505
8.95599	2	11.8558	137.99	0.22473							8.138	0.01642
8.95492	1.88	11.8168	136.282	0.226341							8.139	0.017398
8.95386	1.88	11.559	125.375	0.204165							8.14	0.018298
8.95279	1.94	10.602	122.083	0.230141							8.141	0.019291
8.95173	2.1	10.6866	113.696	0.247294							8.142	0.02031
8.95067	2.09	10.6694	107.479	0.246409							8.143	0.021217
8.9496	2.06	10.0226	117.218	0.235176							8.144	0.022251
8.94854	2.13	9.77207	112.745	0.300748							8.145	0.023237
8.94747	2.08	10.5679	110.054	0.241							8.146	0.024205
8.94641	2.34	9.96038	113.682	0.338474							8.147	0.025222
8.94534	2.38	9.61146	107.667	0.363398	-9.79	-1.04					8.148	0.026145
8.94428	1.98	10.6393	121.092	0.205849							8.149	0.027211
8.94322	1.79	11.5942	150.477	0.17705							8.15	0.028105
8.94215	2.16	9.74563	106.784	0.246367							8.151	0.029067
8.94109	2.08	10.0032	110.704	0.224183							8.152	0.030039
8.94002	1.95	10.886	148.069	0.207411							8.153	0.030899
8.93896	1.98	10.9806	114.474	0.229244							8.154	0.031794
8.93789	2	10.6355	130.069	0.225511							8.155	0.032663
8.93683	2.25	9.20866	126.536	0.284497							8.156	0.033464
8.93576	1.72	12.1316	209.776	0.164709							8.157	0.034274
8.9347	1.5	15.6766	189.104	0.131392	-8.56	-0.53					8.158	0.035002
8.93364	1.64	13.5132	170.831	0.169818							8.159	0.035778
8.93257	1.97	10.5556	128.858	0.251984							8.16	0.036447
8.93044	1.88	11.6123	126.186	0.225826							8.161	0.037074
8.92938	2.13	10.2841	118.772	0.302814	-9.06	-0.87					8.162	0.037773
8.92831	2.08	10.5836	121.898	0.284267							8.163	0.038292
8.92725	2.27	9.57536	125.904	0.281283							8.164	0.038855
8.92619	2.16	9.66447	138.522	0.29637							8.165	0.039368
8.92512	2.12	10.5213	128.788	0.271751							8.166	0.03983
8.92406	2.05	11.1884	141.006	0.251437							8.167	0.040278
8.92299	1.94	10.8256	134.308	0.229987							8.168	0.04062
8.92193	1.81	12.4466	140.995	0.191078							8.169	0.041024
8.92086	2.25	10.1862	111.562	0.22707							8.17	0.041303
8.9198	1.94	11.182	123.303	0.217139							8.171	0.041548
8.91767	1.59	13.8983	148.478	0.170948	-8.53	-0.08					8.172	0.041763
8.91661	2.12	10.9164	133.792	0.282116							8.173	0.041951
8.91554	1.97	10.5342	124.613	0.261825							8.174	0.042012
8.91448	1.69	13.6127	134.513	0.191482							8.175	0.042107
8.91341	1.78	12.856	147.441	0.222046							8.176	0.04213
8.91235	1.88	12.0333	134.41	0.256036							8.177	0.042066
8.91128	2.46	8.66199	101.679	0.335231	-8.83	-0.69					8.178	0.04201
8.91022	2.53	8.97829	131.857	0.330148							8.179	0.041878
8.90916	1.99	11.2822	139.019	0.241998							8.18	0.041723
8.90809	1.76	11.5952	126.909	0.189466	-8.93	-0.77					8.181	0.041489
8.90703	1.78	11.1867	109.008	0.2436							8.182	0.041237
8.90596	1.88	11.2417	119.456	0.2355							8.183	0.040999
8.9049	2.07	9.99515	96.464	0.307731	-9.72	-1.04					8.184	0.040626
8.90437	2.14	9.63594		0.283734							8.185	0.040263
8.90383	2.06	9.95687	110.755	0.252046							8.186	0.039953
8.90277	1.9	10.7324	110.885	0.24926							8.187	0.039449
8.9017	2.12	9.68621	96.713	0.303913							8.188	0.039047
8.90064	1.99	10.1408	107.447	0.238387							8.189	0.038529
8.89958	2.05	10.23	114.281	0.273626							8.19	0.038018
8.89851	1.9	10.9672	144.327	0.207158							8.191	0.037452
8.89745	1.81	10.9525	116.715	0.206498	-9.07	-0.91					8.192	0.03683
8.89692	1.81	10.69		0.182258							8.193	0.036237
8.89638	1.91	10.7446	112.219	0.244592							8.194	0.035559
8.89532	1.86	10.7694	120.955	0.215507							8.195	0.034832
8.89425	2.21	9.28035	96.654	0.292424							8.196	0.034183
8.89372	2.3	8.72254		0.288916							8.197	0.033387
8.89319	2.98	7.064	54.267	0.338275							8.198	0.032627
8.89213	2.47	8.92199	96.174	0.372287							8.199	0.031866
8.89106	2.22	8.86478	88.092	0.274978							8.2	0.031036
8.89	2.38	8.84819	44.422	0.300976							8.201	0.030244
8.88893	2.58	8.73467	75.541	0.327302							8.202	0.029354
8.88787	2.16	9.47556	92.872	0.280357							8.203	0.028574
8.8868	3.82	6.01347	38.628	0.496331	-10.07	-1.6					8.204	0.027692
8.88574	2.6	8.25926		0.331465							8.205	0.0268
8.88467	2.55	9.0564	90.1	0.443481							8.206	0.025997
8.88361	2.62	8.48458	72.954	0.496662							8.207	0.025097
8.88255	2.32	10.2213	102.336	0.442767							8.208	0.024226
8.88148	3.28	7.04015	71.316	0.468053							8.209	0.023371
8.88042	4.48	5.26565	38.935	0.587352							8.21	0.022506
8.87935	2.19	11.0996	145.046	0.442846							8.211	0.021623
8.87829	3.13	7.06835	70.517	0.508375							8.212	0.020782
8.87722	4	6.03978	130.652	0.659933	-9.64	-1.47					8.213	0.019915
8.87616	2.53	9.19755	172.584	0.435542							8.214	0.019107
8.8751	2.52	9.3514	125.345	0.461339							8.215	0.01825
8.87403	1.77	13.586	175.86	0.337102	-8.82	-1.17					8.216	0.01749
8.87297	1.8	12.7923	147.736	0.338615							8.217	0.016741
8.8719	2.03	10.0932	88.245	0.361521							8.218	0.01599
8.87084	1.95	10.5667	92.707	0.336311							8.219	0.015338
8.86977	2.02	9.47719	84.063	0.358682							8.22	0.014766
8.86871	4.69	4.7479	23.893	0.754418	-9.87	-1.62					8.221	0.014166
8.86764	4.79	4.72926	12.499	0.714601							8.222	0.013742
8.86658	1.48	14.9372	178.586	0.212866							8.223	0.013385
8.86552	1.51	14.5771	202.799	0.228139							8.224	0.013074
8.86445	3.86	5.64353	26.314	0.684676							8.225	0.012961
8.86339	5.15	4.2122	17.603	0.670879							8.226	0.012898
8.86232	1.53	11.7782	123.732	0.19984	-8.8	-0.4					8.227	0.012994
8.86126	2.36	8.56105	134.197	0.371292							8.228	0.013198
8.86019	2.1	10.5987	110.867	0.222028							8.229	0.013516
8.85913	2.08	10.8562	116.446	0.256687							8.23	0.013993
8.85807	2.25	10.2783		0.293409							8.231	0.014498
8.857	2.26	10.1493	103.609	0.275439							8.232	0.015159
8.85594	2.26	9.8624	107.985	0.27588							8.233	0.01594
8.85487	1.96	11.4196	124.59	0.211756							8.234	0.01669
8.85274	1.93	11.0611	129.928	0.205495	-8.62	-0.47					8.235	0.01761
8.85168	1.89	11.5436	124.356	0.209915							8.236	0.01858
8.85062	2.02	10.6962	121.89	0.227935							8.237	0.019557
8.84955	2.06	10.7945	122.481	0.23358							8.238	0.020602
8.84849	2.05	11.0413		0.227991							8.239	0.021742
8.84742	2.14	9.95812	106.794	0.281143							8.24	0.022794
8.84636	1.98	10.8858	114.39	0.235026							8.241	0.023992
8.84529	2.18	10.4573	125.495	0.292054							8.242	0.025123
8.84423	1.99	11.0969	123.545	0.228728							8.243	0.026309
8.81357	4.72	5.14071	24.738	0.935525	-10.12	-1.24					8.244	0.027514
8.81251	3.68	6.22678	43.33	0.545641							8.245	0.028662
8.81145	2.7	7.46814	47.898	0.38337							8.246	0.029947
8.81038	2	11.7728	151.261	0.202042							8.247	0.031114
8.80932	1.95	11.7736	117.809	0.210733							8.248	0.032313
8.80825	1.97	11.5346	231.003	0.201833							8.249	0.033609
8.80719	1.91	12.7449	183.994	0.179528							8.25	0.034775
8.80612	1.95	10.3672	258.475	0.203655							8.251	0.035989
8.80506	2.08	10.7557	180.831	0.226802							8.252	0.037237
8.804	1.66	13.3589	197.206	0.150428	-8.78	-0.42					8.253	0.038396
8.80293	2.07	11.4022	175.577	0.232584							8.254	0.039615
8.79867	2.3	10.6661	133.871	0.284966							8.255	0.04075
8.79442	4.94	4.78754	19.348	0.537642							8.256	0.041933
8.79122	7.5	3.03155	5.758	0.727066							8.257	0.043086
8.79016	7.99	2.9304	5.488	0.800267	-8.93	-0.98					8.258	0.044145
8.78909	2.89	7.14266	67.33	0.317621							8.259	0.045321
8.78697	2.53	8.67033	79.634	0.280751							8.26	0.046334
8.7859	1.97	13.4118	174.106	0.188693	-8.13	-0.18					8.261	0.047387
8.78484	2.08	11.8155	134.675	0.25272							8.262	0.048387
8.78377	2.09	11.7698	209.351	0.252261							8.263	0.049363
8.78271	2.01	12.2733	168.526	0.223413							8.264	0.050262
8.78164	2.12	10.6979	139.021	0.268295							8.265	0.05115
8.78058	2.09	10.8238	150.311	0.28568							8.266	0.052009
8.77951	2.11	11.4906	147.124	0.271508							8.267	0.052798
8.77739	2.25	10.6561	108.085	0.331676							8.268	0.053524
8.77526	2.22	11.0861	115.394	0.339457	-8.47	-0.33					8.269	0.054269
8.77419	2.07	12.2851	216.255	0.199584							8.27	0.05493
8.77313	1.96	12.7523	160.627	0.211242							8.271	0.055536
8.7744	1.9	13.0629	168.85	0.137947							8.272	0.056099
8.7676	2.22	11.1957	143.493	0.244816	-7.9	-0.36					8.273	0.056665
8.76081	1.95	12.6986	174.211	0.198966							8.274	0.057102
8.75741	1.95	12.6821	139.793	0.217879							8.275	0.057545
8.75401	1.99	12.6142	176.88	0.22191							8.276	0.057928
8.75061	2.03	11.747	129.762	0.235956							8.277	0.058229
8.74721	1.95	12.8565	176.657	0.182959							8.278	0.058524
8.74381	2.04	10.934	135.797	0.248605							8.279	0.058674
8.74042	1.95	11.764	138.842	0.222093							8.28	0.058907
8.73702	2.04	12.06	103.016	0.234319							8.281	0.058924
8.73362	1.96	12.5788	147.219	0.202098							8.282	0.058963
8.72682	2.02	12.194	142.825	0.243825							8.283	0.059001
8.72342	2.05	12.2026	146.187	0.255648							8.284	0.058829
8.72003	2.1	11.2429	144.466	0.264584							8.285	0.058717
8.71663	2.05	11.2963	138.336	0.26062							8.286	0.058535
8.71323	2.14	11.3285	162.81	0.278612	-8.18	-0.14					8.287	0.058239
8.70983	2.16	10.7257	166.715	0.243006							8.288	0.057954
8.70643	1.75	12.0319	188.405	0.170612							8.289	0.057548
8.70303	1.69	12.6431	177.996	0.165739							8.29	0.057163
8.69624	1.7	13.2463	204.045	0.147952							8.291	0.0567
8.68944	1.67	12.7102	192.586	0.142803	-8.43	-0.33					8.292	0.056109
8.67245	1.9	11.8869	222.745	0.186229							8.293	0.055624
8.66905	1.86	11.0888	197.773	0.204145							8.294	0.054953
8.66226	1.78	12.4653	191.884	0.177892							8.295	0.054292
8.65546	1.78	12.5599	247.49	0.132727							8.296	0.05363
8.65206	1.62	13.6838	246.25	0.134148							8.297	0.052849
8.64866	1.83	12.764	254.519	0.129361							8.298	0.052099
8.64526	1.81	12.0363	173.742	0.196552							8.299	0.051234
8.64187	1.75	12.6142	236.727	0.159775	-8.27	-0.34					8.3	0.050416
8.63847	1.74	12.5285	182.165	0.17949							8.301	0.049479
8.63507	1.7	12.9292	180.175	0.157323							8.302	0.048523
8.63167	1.72	11.7818	147.1	0.173169							8.303	0.047565
8.62487	1.74	12.7034	175.349	0.171355							8.304	0.046555
8.62148	1.69	12.5793	169.096	0.169059							8.305	0.045465
8.61808	1.7	12.7191	158.346	0.167677							8.306	0.044435
8.61128	1.69	12.0764	148.074	0.159863							8.307	0.043334
8.60788	1.73	12.4731	151.374	0.193364							8.308	0.042205
8.60448	1.7	12.3484	143.294	0.212811							8.309	0.04106
8.60109	1.82	11.7396	140.921	0.253406	-8.48	-0.46					8.31	0.039936
8.59769	1.83	11.8513	135.75	0.24813							8.311	0.038756
8.59429	1.8	11.9777	137.7	0.231927							8.312	0.037585
8.59089	1.79	12.5775	173.177	0.196046							8.313	0.036405
8.5773	1.79	12.1351	168.817	0.214558							8.314	0.035259
8.5739	1.72	12.5439	157.172	0.198414							8.315	0.034046
8.5705	1.78	12.4242	154.876	0.203358							8.316	0.032874
8.5671	1.58	13.3254	165.291	0.162029	-8.43	-0.36					8.317	0.031749
8.56371	1.67	12.2876	125.609	0.182303							8.318	0.030515
8.56031	1.67	11.6788	134.553	0.189264							8.319	0.029399
8.55691	1.56	11.9508	128.899	0.171971							8.32	0.028245
8.55351	1.79	12.1416	209.792	0.161607							8.321	0.027101
8.55011	2.54	9.5623	121.222	0.246068							8.322	0.025991
8.54671	1.81	11.8243	133.776	0.164417							8.323	0.024889
8.54332	1.94	11.4404	114.411	0.197069							8.324	0.023838
8.53992	2.04	10.4659	112.61	0.262788							8.325	0.022803
8.53652	2.1	10.8893	125.494	0.272649	-8.74	-0.54					8.326	0.021766
8.53312	2.06	11.0707	107.342	0.281821							8.327	0.020911
8.52972	1.87	11.9211	116.326	0.208438							8.328	0.019958
8.52632	1.94	11.5282	111.845	0.223102							8.329	0.019132
8.52293	2.4	9.4944	94.755	0.333791							8.33	0.018456
8.51953	1.98	11.7555	125.291	0.242424							8.331	0.017709
8.51613	2.38	9.83955	92.164	0.319418	-8.67	-0.49					8.332	0.017184
8.51273	1.77	13.0185	147.75	0.182968							8.333	0.016702
8.50933	1.88	11.9298	132.456	0.215587							8.334	0.016333
8.50594	2.07	11.0667	115.715	0.298639							8.335	0.016074
8.50254	2.09	11.1107	114.65	0.290659							8.336	0.015941
8.49914	1.76	13.0954	127.536	0.177118							8.337	0.015915
8.49574	1.88	11.963	121.233	0.219178							8.338	0.016006
8.49234	1.82	12.8546	120.15	0.208131							8.339	0.016185
8.48894	1.85	12.4591	127.767	0.216177							8.34	0.016527
8.48555	1.85	12.4941	126.056	0.231706							8.341	0.016912
8.48215	1.91	11.4885	124.608	0.251365							8.342	0.017376
8.47875	1.93	11.0183	119.509	0.235434	-8.68	-0.48					8.343	0.017997
8.47535	2.28	9.42717	105.329	0.299416							8.344	0.018618
8.47195	3.78	5.03753	5.859	0.450666							8.345	0.019302
8.46855	8.31	2.68375	4.91	0.879583							8.346	0.020114
8.46516	7.61	3.03581	8.229	0.964855	-8.83	-1.11					8.347	0.02089
8.45836	1.88	13.8406	208.298	0.219984							8.348	0.021731
8.45496	1.74	14.125	182.195	0.16269	-8.83	-0.44					8.349	0.022647
8.45156	1.68	14.7877	140.142	0.178452							8.35	0.023514
8.44816	1.88	13.4723	153.528	0.212833							8.351	0.024473
8.44477	2.01	13.3634	169.046	0.217879							8.352	0.025364
8.44137	2.01	12.9263	167.324	0.232553							8.353	0.026358
8.43457	1.95	11.9273	168.485	0.248724							8.354	0.027314
8.42777	1.72	13.5553	137.413	0.173021	-8.62	-0.42					8.355	0.028241
8.42438	1.69	13	161.021	0.170297							8.356	0.029266
8.41418	1.52	11.5806	112.361	0.193556							8.357	0.030261
8.41078	1.66	10.397	23.538	0.181611							8.358	0.031184
8.40739	3.91	5.92009	20.177	0.50298	-9.07	-1.08					8.359	0.032243
8.40399	3.51	4.63934	20.697	0.115786	-9.61	-1.62					8.36	0.033197
8.40059	4.56	4.32944	17.34	0.201479							8.361	0.034193
8.39719	5.08	3.9124	7.539	0.657332							8.362	0.035165
8.39379	4.56	4.1392	22.532	0.562759							8.363	0.036143
8.39039	7.08	2.99067	4.961	1.21688	-7.69	-1.77					8.364	0.037091
8.387	6.97	3.42236	9.93	0.995841							8.365	0.038022
8.3836	4.8	4.41101	21.432	0.649414							8.366	0.038953
8.3802	1.96	10.5123	122.774	0.281198							8.367	0.039864
8.3768	2.42	8.92782	146.737	0.245332	-8.7	-0.94					8.368	0.040723
8.37	2.48	8.89401	88.607	0.32226							8.369	0.041554
8.36661	2.27	9.48983	99.797	0.363806							8.37	0.042441
8.36321	2.17	9.77213	100.413	0.311879							8.371	0.043161
8.35981	2.23	9.18053	98.397	0.295787							8.372	0.043935
8.35641	2.2	9.80298	103.5	0.272606							8.373	0.044683
8.35301	2.06	9.05816	93.345	0.276593							8.374	0.045334
8.34961	2.12	9.80944	102.356	0.279406							8.375	0.046011
8.34622	2.1	9.78161	107.875	0.258923							8.376	0.046594
8.34282	2.2	10.2217	126.791	0.253656	-8.63	-0.48					8.377	0.04723
8.33942	2.04	10.3247	111.74	0.26456							8.378	0.047751
8.33602	2.39	8.5474	116.936	0.367879							8.379	0.048258
8.33262	2.2	10.2175	129.917	0.326145							8.38	0.048789
8.32583	2.51	8.02975	73.918	0.328141							8.381	0.049204
8.32243	2.32	9.64209	115.909	0.484102	-8.56	-0.88					8.382	0.049601
8.31903	2.12	10.35	120.021	0.339027							8.383	0.050023
8.31563	2.33	9.49147	120.829	0.449125							8.384	0.050288
8.31223	2.19	10.4342	133.184	0.32002	-8.43	-0.74					8.385	0.050599
8.30884	3.32	6.16322	68.696	0.448486							8.386	0.050805
8.30544	2.99	7.861	77.993	0.395692							8.387	0.051024
8.30204	2.62	7.42943	68.801	0.373526							8.388	0.051156
8.2995	2.37	8.54209	95.516	0.329043							8.389	0.051186
8.2984	1.88	11.4534	139.588	0.233842							8.39	0.051311
8.2972	1.74	12.6067	138.708	0.195396							8.391	0.051224
8.2949	1.77	12.3912	125.915	0.197386							8.392	0.051144
8.2938	1.73	12.1198	147.838	0.179035	-8.22	-0.44					8.393	0.051053
8.2926	2.41	9.04452	91.001	0.372365							8.394	0.050845
8.2915	2.26	9.98638	137.79	0.31593							8.395	0.050626
8.2892	2.2	10.4562	147.702	0.305636							8.396	0.05035
8.2869	2.28	11.3886	127.793	0.323742							8.397	0.050009
8.2857	2.12	11.8451	127.382	0.241342							8.398	0.049688
8.2846	2.11	12.1864	140.367	0.248419							8.399	0.049209
8.2834	2.23	12.1497	128.241	0.276988							8.4	0.0488
8.2823	2.13	12.0247	135.119	0.223466							8.401	0.048286
8.2811	2.13	12.677	114.343	0.232518							8.402	0.047717
8.28	2.2	12.5289	173.179	0.268923							8.403	0.047141
8.2788	2.08	12.6745	141.982	0.265046							8.404	0.046538
8.2777	1.94	13.0478	145.673	0.196674							8.405	0.045822
8.2765	1.99	12.8876	139.083	0.185135	-8.54	-0.34					8.406	0.045126
8.2754	1.88	13.3747	159.63	0.224193							8.407	0.044398
8.2742	2.32	10.4983	136.524	0.47281							8.408	0.043572
8.2731	2.54	8.87331	147.187	0.335001							8.409	0.042754
8.2719	4.81	4.06526	11.203	0.653005							8.41	0.04187
8.2708	5.82	3.56575	10.103	0.857176	-9.9	-2.59					8.411	0.041002
8.2696	6	3.7625	8.656	0.653359							8.412	0.040022
8.2685	2.24	9.12248	61.541	0.28385							8.413	0.039052
8.2673	2.09	9.1363	84.395	0.271661	-9.85	-0.91					8.414	0.038099
8.2662	3.55	5.51986	63.479	0.404135							8.415	0.037034
8.265	2.85	8.00801	59.526	0.455811							8.416	0.03601
8.2639	2.95	7.40617	51.688	0.388521							8.417	0.034951
8.2627	4.21	4.01464	10.476	0.543009							8.418	0.033893
8.2616	5.71	3.61664	11.938	0.656723	-10.3	-2.04					8.419	0.032779
8.2581	2.38	8.31563	86.324	0.329195							8.42	0.031677
8.257	2.17	9.17819	85.083	0.303994							8.421	0.030568
8.2547	2.1	9.25	90.733	0.29322	-9.77	-0.89					8.422	0.029427
8.2452	7.1	3.09148	6.757	0.583849							8.423	0.028243
8.2416	6.48	3.10044	8.819	0.6197	-9.37	-1.35					8.424	0.027139
8.2379	2.86	6.35995	17.012	0.344586							8.425	0.025937
8.2343	2.09	8.78682	159.45	0.215356	-9.11	-0.53					8.426	0.024753
8.227	2.12	8.78072	136.938	0.243974							8.427	0.023623
8.2233	2.83	7.64216	75.544	0.363254							8.428	0.022398
8.2197	6.19	3.66145	11.828	0.6029							8.429	0.02125
8.216	5.3	4.13366	11.382	0.540465							8.43	0.020035
8.2124	6.43	3.69798	6.02	0.738537	-9.68	-1.15					8.431	0.018882
8.2087	3.46	6.05788	14.27	0.413407							8.432	0.01772
8.1978	2.17	10.0278	132.119	0.271696							8.433	0.016494
8.1868	1.8	12.9206	129.154	0.184467	-9.14	-0.41					8.434	0.015384
8.1759	2.42	9.16031	172.436	0.358062							8.435	0.014267
8.1686	1.86	12.1644	134.937	0.291778							8.436	0.01306
8.1649	1.98	11.9093	171.435	0.235689	-8.72	-0.52					8.437	0.012043
8.1613	2.08	11.3127	120.863	0.347152							8.438	0.010931
8.1576	2.32	10.9448	99.466	0.591559	-8.67	-0.7					8.439	0.009926
8.154	2.17	11.7324	138.287	0.400138							8.44	0.008927
8.1503	2.53	12.1951	150.411	0.283391	-8.9	-0.66					8.441	0.007999
8.1467	2.12	9.76961	97.388	0.3053							8.442	0.007183
8.143	2.01	10.1958	107.108	0.284865							8.443	0.006332
8.1357	2.15	10.1231	85.426	0.331341							8.444	0.005692
8.1175	2.03	10.8471	106.007	0.282035							8.445	0.005143
8.1138	2.1	10.2764	89.958	0.290605	-9.96	-0.76					8.446	0.004741
8.1102	2.2	9.25159	89.552	0.376126							8.447	0.004567
8.1059	2.33	9.88277	127.661	0.228318							8.448	0.004567
8.1045	2.04	11.4877	117.233	0.230518							8.449	0.004848
8.103	2.07	10.3404	122.158	0.241893							8.45	0.005232
8.1016	1.98	11.2419	124.736	0.234976							8.451	0.005729
8.1001	1.97	11.6654	132.263	0.22296							8.452	0.006381
8.0986	2.03	11.2852	145.822	0.20971							8.453	0.00705
8.0884	2.19	10.5432	139.516	0.268605							8.454	0.007734
8.0796	2.6	9.40528	79.255	0.391841	-9.16	-0.32					8.455	0.008464
8.0767	1.91	12.2405	135.72	0.226565							8.456	0.009203
8.0723	2.03	11.9	118.075	0.237115							8.457	0.009943
8.0649	2.21	10.0096	142.757	0.270523							8.458	0.010647
8.062	1.77	11.4733	214.432	0.144203	-8.81	-0.06					8.459	0.011376
8.0591	1.76	12.5457	157.612	0.177738							8.46	0.012122
8.0562	2.14	11.0166	111.883	0.343664	-8.55	-0.03					8.461	0.012742
8.0532	2.12	10.9081	146.067	0.315975							8.462	0.013473
8.0503	1.86	12.397	151.689	0.212049							8.463	0.014096
8.0474	1.7	12.8333	206.254	0.148022							8.464	0.014731
8.0444	2.15	10.2901	125.133	0.29168							8.465	0.015345
8.0386	2.09	11.2394	120.546	0.258336							8.466	0.015925
8.0371	2.18	11.8623	109.983	0.278044							8.467	0.016549
8.0357	2.3	11.1429	100.987	0.311676							8.468	0.017047
8.0327	1.75	12.3627	155.133	0.195484	-8.7	-0.48					8.469	0.017625
8.0298	3.84	6.14689	29.473	0.434984							8.47	0.018198
8.0283	4.95	4.68622	17.449	0.550074	-9.64	-1.1					8.471	0.018652
8.0269	3.74	5.44121	17.214	0.425032							8.472	0.019175
8.0254	4.68	4.57929	16.086	0.484468							8.473	0.019666
8.0239	2.47	8.10778	44.097	0.305718	-9.85	-0.57					8.474	0.020096
8.0225	2.38	9.36066	81.42	0.371905							8.475	0.020567
8.021	2.22	8.73322	71.708	0.329146							8.476	0.020918
8.0195	4.31	4.4767	12.606	0.554147	-10.39	-0.78					8.477	0.02139
8.0181	3.04	7.78496	51.913	0.421962							8.478	0.02169
8.0166	2.14	9.67888	86.406	0.328911							8.479	0.022025
8.0137	2.18	9.41638	88.929	0.383568							8.48	0.02238
8.0122	5.92	3.74718	13.814	0.680052							8.481	0.022613
8.0108	3.25	6.43527	41.19	0.273336							8.482	0.022869
8.0093	6.43	3.56387	7.906	0.925958	-10.31	-1.17					8.483	0.02312
8.0078	6.31	3.57582	8.341	0.826676							8.484	0.023298
8.0064	1.99	11.1242	138.541	0.219035							8.485	0.023495
8.0034	1.85	11.8386	205.239	0.172395	-9.28	-0.51					8.486	0.023632
8.002	1.87	12.7958	143.758	0.243273							8.487	0.023807
8.0005	2.1	11.3988	234.545	0.184038							8.488	0.023917
7.999	1.93	11.5648		0.208095							8.489	0.023978
7.9976	2.14	10.67	151.315	0.213542							8.49	0.024147
7.9961	1.83	13.5798	143.257	0.266604							8.491	0.024168
7.9946	2.06	11.8869	142.407	0.214493							8.492	0.024225
7.9932	1.9	11.8465	114.706	0.272056							8.493	0.024268
7.9917	1.97	11.8776	121.84	0.219681							8.494	0.024289
7.9903	2.13	10.3884	136.959	0.217819	-10.05	-0.44					8.495	0.024295
7.9873	2	11.4165	128.863	0.270001							8.496	0.024244
7.9859	1.79	11.6627	158.171	0.316547							8.497	0.02424
7.9844	1.97	12.007	190.31	0.150172							8.498	0.024169
7.9815	1.97	11.7563	135.082	0.228128							8.499	0.024068
7.98	1.92	11.1522	154.462	0.229179							8.5	0.023969
7.9785	1.99	11.3433	177.411	0.22736							8.501	0.023876
7.9771	1.66	12.616	166.823	0.266455							8.502	0.023702
7.9756	1.78	12.1244	202.246	0.137744	-9.92	-0.48					8.503	0.023578
7.9741	2.25	9.64088	226.962	0.168525							8.504	0.023436
7.9727	2.26	10.3516	110.026	0.329646	-9.15	-0.16					8.505	0.023269
7.9712	2.04	11.2942		0.319152							8.506	0.023148
7.9697	2.16	10.4808	126.954	0.238624							8.507	0.022983
7.9683	2.33	9.96507	119.682	0.275793							8.508	0.022911
7.9668	2.06	11.5312	132.01	0.285112							8.509	0.022738
7.9654	2.13	10.2745	126.373	0.259255							8.51	0.022651
7.9639	2.32	9.01434	119.299	0.328498							8.511	0.022588
7.9624	2.18	9.8616	133.319	0.234551							8.512	0.022477
7.961	2.22	9.84124	116.041	0.265608							8.513	0.022406
7.9595	2.21	10.1912	121.023	0.24146							8.514	0.022401
7.9566	2.35	9.46472	108.412	0.274216							8.515	0.022359
7.9551	2.24	10.2709	127.133	0.226309							8.516	0.022363
7.9536	2.27	9.61765	136.212	0.258635							8.517	0.022372
7.9522	2.43	9.07756	103.108	0.334579	-9.63	-0.02					8.518	0.022444
7.9507	2.01	10.9868	155.642	0.326413							8.519	0.022493
7.9478	1.99	11.5828	152.912	0.331597							8.52	0.022554
7.939	2.01	11.1799	144.614	0.256872							8.521	0.022712
7.9375	1.98	11.3823	131.048	0.235267	-9.24	-0.22					8.522	0.022849
7.9361	1.92	12.1363	135.385	0.24842							8.523	0.023029
7.9346	1.93	11.534	139.474	0.258252							8.524	0.023237
7.9331	2.52	9.42632	104.48	0.333589							8.525	0.023524
7.9317	2.25	9.45936	157.344	0.256906							8.526	0.023792
7.9302	2.14	9.625	120.16	0.236591							8.527	0.024111
7.9273	2.69	9.21287	96.271	0.433847							8.528	0.024449
7.9243	3.39	6.48324	40.541	0.560846	-9.63	-0.68					8.529	0.024858
7.9229	1.77	11.6627	155.942	0.270549							8.53	0.025179
7.92	1.86	11.9664	149.565	0.287319							8.531	0.02561
7.9185	1.51	13.0566	159.041	0.231354	-9.17	-0.42					8.532	0.026052
7.917	1.9	11.5955	147.187	0.297805							8.533	0.026405
7.9156	1.6	10.4545	144.727	0.240864							8.534	0.026881
7.9141	2.14	11.7332	99.065	0.304644							8.535	0.027271
7.9126	1.89	11.0809	112.447	0.274889							8.536	0.02773
7.9112	2.09	10.6367	108.336	0.302163							8.537	0.028158
7.9097	2.39	9.30192	118.958	0.315396							8.538	0.028564
7.9082	2.58	9.49391	84.022	0.406027	-9.68	-0.37					8.539	0.029071
7.9068	2.17	11.2217	131.19	0.284472							8.54	0.029444
7.9053	2.04	10.2463	198.894	0.216606							8.541	0.029896
7.9024	1.95	11.6631	130.284	0.302307							8.542	0.030358
7.9009	1.7	13.1868	151.394	0.272227							8.543	0.030742
7.8994	1.65	11.733	152.323	0.255198							8.544	0.031156
7.8907	2.21	9.93592	171.458	0.264044							8.545	0.031571
7.8892	2.13	8.89366	322.347	0.218475	-9.34	-0.02					8.546	0.031948
7.8833	2.32	9.98859	93.157	0.268246							8.547	0.03233
7.8819	1.99	11.6998	148.882	0.21359							8.548	0.032629
7.8804	2.18	10.7063	128.977	0.260649							8.549	0.033023
7.8177	3.52	5.11025	24.154	0.517582							8.55	0.03329
7.8133	3.94	5.46998	19.571	0.549399	-9.34	-0.45					8.551	0.03355
7.8119	2.02	11.9549	125.651	0.277857							8.552	0.03387
7.806	1.73	13.4084	138.141	0.206236							8.553	0.03405
7.8045	1.88	12.0466	144.021	0.265277							8.554	0.034304
7.8031	1.81	12.7175	166.386	0.227198							8.555	0.034451
7.8016	1.73	13.4349	176.818	0.186904							8.556	0.03464
7.8002	1.63	11.3702	292.691	0.133813	-9.06	0.1					8.557	0.034799
7.7972	1.63	12.4297	175.463	0.169979							8.558	0.034865
7.7958	1.75	12.0255	160.408	0.204493							8.559	0.035009
7.7928	1.82	12.8025	165.168	0.203846							8.56	0.035095
7.7914	2.22	10.3893	113.955	0.30554							8.561	0.035079
7.7899	2.06	10.1351	125.447	0.270406							8.562	0.035201
7.7884	5.07	4.22193	39.862	0.567687	-9.97	-0.02					8.563	0.035162
7.787	4.17	5.0726	27.411	0.469045							8.564	0.035152
7.7855	1.55	11.5722	105.859	0.153901	-9.11	-0.26					8.565	0.035117
7.784	1.87	11.8368	126.006	0.243688							8.566	0.035066
7.7826	1.64	12.9923	155.847	0.188726							8.567	0.034979
7.7811	1.86	12.6096	172.512	0.244792							8.568	0.034848
7.7797	1.73	13.1303	183.188	0.206614							8.569	0.034726
7.7782	1.77	12.9976	141.14	0.205829							8.57	0.034583
7.7767	1.76	12.3976	168.563	0.211888							8.571	0.034365
7.7753	1.66	12.4574	167.648	0.189607							8.572	0.034133
7.7738	1.67	13.3325	156.343	0.177389							8.573	0.033941
7.7723	1.68	12.1163	136.319	0.213931							8.574	0.033626
7.7709	1.88	12.0384	140.865	0.231087							8.575	0.033341
7.7694	1.76	11.5553	152.275	0.216144							8.576	0.033022
7.7679	1.84	12.3256	133.505	0.22732							8.577	0.032672
7.7665	1.75	12.1135	139.87	0.214762							8.578	0.032296
7.7635	1.89	11.9626	146.65	0.214706							8.579	0.031899
7.7606	1.75	12.5964	142.372	0.246407							8.58	0.03151
7.7591	1.62	13.8175	154.915	0.167112							8.581	0.031031
7.7577	1.46	13.7185	199.85	0.125718	-8.56	0.29					8.582	0.030574
7.7562	1.58	13.1499	178.824	0.167446							8.583	0.030113
7.7548	1.69	13.356	156.899	0.194786							8.584	0.029585
7.7533	2.11	10.9242	118.098	0.280188							8.585	0.029012
7.7518	1.83	10.9103	147.796	0.310356							8.586	0.02849
7.7504	1.75	12.017	44.655	0.340046							8.587	0.027865
7.7489	1.78	11.0776	135.214	0.355059							8.588	0.027247
7.7474	1.81	12.8531	119.013	0.345728							8.589	0.026577
7.746	2.04	10.4916	104.456	0.426718	-8.61	-0.53					8.59	0.02591
7.7416	1.55	14.7478	123.413	0.363386							8.591	0.025219
7.7401	1.56	13.3437	132.214	0.26889	-8.91	-0.58					8.592	0.024398
7.7386	1.46	15.6696	141.597	0.280668							8.593	0.023715
7.7372	1.68	13.2091	115.308	0.304583							8.594	0.022872
7.7357	4.18	4.97211	24.203	0.744541	-9.56	-0.51					8.595	0.022031
7.7342	2.48	9.13996	80.002	0.562194							8.596	0.021225
7.7328	1.62	12.7387	173.805	0.280678							8.597	0.020309
7.7313	2.46	9.85185	83.764	0.470588							8.598	0.019412
7.7299	1.42	14.4286	192.905	0.265374							8.599	0.018506
7.7284	1.78	13.8842	143.367	0.371737							8.6	0.017519
7.7269	1.82	13.9084	159.874	0.399201							8.601	0.0166
7.7255	2.03	11.815	126.25	0.258377							8.602	0.015527
7.724	2.03	10.6674	124.252	0.286433							8.603	0.014562
7.7225	1.79	10.6517	125.604	0.230533	-9.77	0.02					8.604	0.013525
7.7211	5.08	4.69126	25.193	0.622588	-10.14	-0.56					8.605	0.01243
7.7196	3.31	6.8974	46.878	0.449868							8.606	0.011388
7.7181	2.43	8.31179	79.349	0.350791							8.607	0.010329
7.7167	2.52	8.0679	67.305	0.36672							8.608	0.009203
7.7152	2.31	9.94286	210.957	0.262034							8.609	0.008148
7.7137	2.18	10.4846	136.88	0.243348							8.61	0.007104
7.7123	1.96	11.0788	225.421	0.158407	-8.81	0.21					8.611	0.006082
7.7108	1.98	11.4181	210.222	0.183044							8.612	0.005214
7.7094	1.94	12.9588	183.921	0.167153							8.613	0.004518
7.7064	1.89	13.1718	178.925	0.18071							8.614	0.004137
7.7035	1.86	13.4406	148.562	0.175186							8.615	0.004229
7.702	1.9	12.5734	143.094	0.176866							8.616	0.004708
7.69082	1.82	12.8244	169.094	0.171422							8.617	0.005542
7.68733	1.89	12.3162	158.257	0.19269							8.618	0.006577
7.68036	1.89	13.1485	150.835	0.173751							8.619	0.007733
7.66989	1.75	9.81402	154.181	0.230875							8.62	0.009028
7.66641	1.16	12.5869	171.297	0.162365	-9.01	-0.04					8.621	0.010282
7.66292	1.47	12.9044	184.478	0.244088							8.622	0.011674
7.65943	1.68	13.3114	164.911	0.317391							8.623	0.013051
7.65595	1.71	12.1614	140.284	0.293591							8.624	0.014417
7.65246	2.19	8.93042	80.335	0.414934							8.625	0.015841
7.64897	2.16	7.97441	86.899	0.378981							8.626	0.017273
7.64549	3.24	6.68864	42.368	0.548391							8.627	0.018655
7.642	3.98	4.75232	35.065	0.479042							8.628	0.020084
7.63851	2.32	6.3748	65.431	0.442684							8.629	0.02153
7.63503	5.47	4.41687	17.374	0.619419	-10.25	-0.51					8.63	0.022898
7.63154	2.57	8.56176	61.338	0.428027							8.631	0.024335
7.62805	3.77	5.5172	39.638	0.504633							8.632	0.025701
7.61759	2.02	12.1087	129.174	0.251836							8.633	0.027143
7.61411	2.01	12.5807	134.509	0.23558							8.634	0.028482
7.60713	2.15	11.1089	122.893	0.269673							8.635	0.029834
7.60364	1.74	13.3027	153.307	0.184399	-9.41	0.01					8.636	0.031231
7.59667	2.06	11.795	129.713	0.245864							8.637	0.032521
7.59318	1.75	12.8963	156.488	0.171674							8.638	0.033798
7.58272	6.17	3.75486	6.07	0.692299	-9.3	-0.32					8.639	0.035133
7.57924	2.32	10.2025	91.198	0.382483							8.64	0.03631
7.56878	2.16	9.55253	89.217	0.32486	-9.82	-0.13					8.641	0.037558
7.56529	2.06	10.6154	111.083	0.334045							8.642	0.038712
7.5618	2.64	8.8311	92.06	0.423829	-9.65	-0.08					8.643	0.039858
7.55483	1.69	11.8753	142.813	0.292465							8.644	0.040968
7.54786	1.9	13.3768	146.81	0.339493							8.645	0.041987
7.54088	1.85	11.9976	165.794	0.278489							8.646	0.043067
											8.647	0.044018
											8.648	0.04494
											8.649	0.045889
											8.65	0.046727
											8.651	0.047521
											8.652	0.048325
											8.653	0.049026
											8.654	0.049741
											8.655	0.050311
											8.656	0.050935
											8.657	0.051466
											8.658	0.051898
											8.659	0.052365
											8.66	0.052725
											8.661	0.053035
											8.662	0.053296
											8.663	0.053516
											8.664	0.053664
											8.665	0.053765
											8.666	0.053831
											8.667	0.053868
											8.668	0.053797
											8.669	0.053732
											8.67	0.053679
											8.671	0.053444
											8.672	0.053292
											8.673	0.053058
											8.674	0.052784
											8.675	0.052462
											8.676	0.052109
											8.677	0.05172
											8.678	0.051303
											8.679	0.050791
											8.68	0.050357
											8.681	0.049795
											8.682	0.049213
											8.683	0.04868
											8.684	0.048019
											8.685	0.047371
											8.686	0.04672
											8.687	0.046011
											8.688	0.045291
											8.689	0.044517
											8.69	0.04377
											8.691	0.042999
											8.692	0.042104
											8.693	0.041346
											8.694	0.040441
											8.695	0.039568
											8.696	0.038666
											8.697	0.03775
											8.698	0.036821
											8.699	0.035837
											8.7	0.034889
											8.701	0.033903
											8.702	0.032867
											8.703	0.031876
											8.704	0.030867
											8.705	0.029782
											8.706	0.028775
											8.707	0.027727
											8.708	0.026666
											8.709	0.025615
											8.71	0.024541
											8.711	0.023519
											8.712	0.022413
											8.713	0.021365
											8.714	0.020334
											8.715	0.019272
											8.716	0.018208
											8.717	0.017301
											8.718	0.016246
											8.719	0.015373
											8.72	0.014552
											8.721	0.013741
											8.722	0.013112
											8.723	0.01257
											8.724	0.012174
											8.725	0.01198
											8.726	0.011881
											8.727	0.012088
											8.728	0.012361
											8.729	0.01286
											8.73	0.013519
											8.731	0.014279
											8.732	0.015118
											8.733	0.016158
											8.734	0.01715
											8.735	0.018235
											8.736	0.019437
											8.737	0.020567
											8.738	0.021792
											8.739	0.023007
											8.74	0.02424
											8.741	0.025493
											8.742	0.026686
											8.743	0.027948
											8.744	0.029179
											8.745	0.030318
											8.746	0.031575
											8.747	0.032714
											8.748	0.033818
											8.749	0.034995
											8.75	0.036031
											8.751	0.037122
											8.752	0.038106
											8.753	0.039124
											8.754	0.04007
											8.755	0.040945
											8.756	0.04183
											8.757	0.042675
											8.758	0.043416
											8.759	0.044151
											8.76	0.044851
											8.761	0.045457
											8.762	0.046037
											8.763	0.046548
											8.764	0.047041
											8.765	0.04742
											8.766	0.047787
											8.767	0.048124
											8.768	0.048349
											8.769	0.048535
											8.77	0.048749
											8.771	0.048762
											8.772	0.048838
											8.773	0.048803
											8.774	0.048747
											8.775	0.048612
											8.776	0.0484
											8.777	0.048218
											8.778	0.047915
											8.779	0.047549
											8.78	0.04722
											8.781	0.046773
											8.782	0.046281
											8.783	0.04581
											8.784	0.045212
											8.785	0.04465
											8.786	0.043984
											8.787	0.043326
											8.788	0.042655
											8.789	0.041842
											8.79	0.041146
											8.791	0.040325
											8.792	0.039465
											8.793	0.038638
											8.794	0.03776
											8.795	0.036841
											8.796	0.035913
											8.797	0.034956
											8.798	0.034016
											8.799	0.032977
											8.8	0.031971
											8.801	0.030979
											8.802	0.029862
											8.803	0.028843
											8.804	0.027751
											8.805	0.026671
											8.806	0.025569
											8.807	0.024477
											8.808	0.023384
											8.809	0.022266
											8.81	0.021125
											8.811	0.020074
											8.812	0.018893
											8.813	0.017791
											8.814	0.016699
											8.815	0.015572
											8.816	0.01445
											8.817	0.013353
											8.818	0.012252
											8.819	0.011142
											8.82	0.010018
											8.821	0.008934
											8.822	0.007862
											8.823	0.006693
											8.824	0.00569
											8.825	0.004604
											8.826	0.003547
											8.827	0.002624
											8.828	0.001805
											8.829	0.001507
											8.83	0.001862
											8.831	0.002679
											8.832	0.003607
											8.833	0.004641
											8.834	0.005648
											8.835	0.006626
											8.836	0.007732
											8.837	0.008693
											8.838	0.00971
											8.839	0.010729
											8.84	0.011701
											8.841	0.012701
											8.842	0.01362
											8.843	0.014632
											8.844	0.015528
											8.845	0.016436
											8.846	0.017358
											8.847	0.018218
											8.848	0.019043
											8.849	0.019893
											8.85	0.020672
											8.851	0.021449
											8.852	0.02215
											8.853	0.022898
											8.854	0.023561
											8.855	0.024185
											8.856	0.024801
											8.857	0.025423
											8.858	0.02592
											8.859	0.026448
											8.86	0.026961
											8.861	0.027347
											8.862	0.027794
											8.863	0.028106
											8.864	0.028466
											8.865	0.028723
											8.866	0.028923
											8.867	0.029185
											8.868	0.029272
											8.869	0.029367
											8.87	0.029477
											8.871	0.029436
											8.872	0.029402
											8.873	0.029335
											8.874	0.029184
											8.875	0.029022
											8.876	0.028745
											8.877	0.028534
											8.878	0.028201
											8.879	0.027812
											8.88	0.027488
											8.881	0.027005
											8.882	0.026579
											8.883	0.026036
											8.884	0.025519
											8.885	0.024946
											8.886	0.02429
											8.887	0.02367
											8.888	0.023002
											8.889	0.02222
											8.89	0.021541
											8.891	0.020742
											8.892	0.019946
											8.893	0.019151
											8.894	0.01833
											8.895	0.017538
											8.896	0.01668
											8.897	0.015881
											8.898	0.015098
											8.899	0.014269
											8.9	0.013492
											8.901	0.012793
											8.902	0.012056
											8.903	0.011423
											8.904	0.010817
											8.905	0.010358
											8.906	0.009906
											8.907	0.00958
											8.908	0.009443
											8.909	0.009334
											8.91	0.009443
											8.911	0.009623
											8.912	0.009969
											8.913	0.010442
											8.914	0.010896
											8.915	0.011579
											8.916	0.01223
											8.917	0.012912
											8.918	0.013674
											8.919	0.014441
											8.92	0.015232
											8.921	0.016004
											8.922	0.016822
											8.923	0.017653
											8.924	0.018421
											8.925	0.019229
											8.926	0.020069
											8.927	0.02079
											8.928	0.021614
											8.929	0.022353
											8.93	0.023131
											8.931	0.023857
											8.932	0.024581
											8.933	0.025332
											8.934	0.026004
											8.935	0.026655
											8.936	0.027368
											8.937	0.02796
											8.938	0.028575
											8.939	0.029185
											8.94	0.029745
											8.941	0.030308
											8.942	0.030807
											8.943	0.031354
											8.944	0.031827
											8.945	0.032279
											8.946	0.032741
											8.947	0.033194
											8.948	0.033534
											8.949	0.033972
											8.95	0.03433
											8.951	0.034627
											8.952	0.034978
											8.953	0.035229
											8.954	0.03552
											8.955	0.035699
											8.956	0.035898
											8.957	0.036105
											8.958	0.03617
											8.959	0.036293
											8.96	0.036372
											8.961	0.036371
											8.962	0.036381
											8.963	0.036334
											8.964	0.036262
											8.965	0.036154
											8.966	0.035958
											8.967	0.035871
											8.968	0.03556
											8.969	0.035344
											8.97	0.035091
											8.971	0.034731
											8.972	0.034395
											8.973	0.033999
											8.974	0.03357
											8.975	0.033095
											8.976	0.032536
											8.977	0.032033
											8.978	0.031393
											8.979	0.030728
											8.98	0.030091
											8.981	0.029332
											8.982	0.02857
											8.983	0.027775
											8.984	0.026948
											8.985	0.026047
											8.986	0.025179
											8.987	0.024219
											8.988	0.023309
											8.989	0.022288
											8.99	0.021314
											8.991	0.020349
											8.992	0.019257
											8.993	0.018292
											8.994	0.017284
											8.995	0.016239
											8.996	0.015297
											8.997	0.014353
											8.998	0.013451
											8.999	0.012663
											9	0.011923
											9.001	0.011374
											9.002	0.0109
											9.003	0.01066
											9.004	0.010631
											9.005	0.01073
											9.006	0.011095
											9.007	0.01165
											9.008	0.012302
											9.009	0.013118
											9.01	0.014109
											9.011	0.01505
											9.012	0.016181
											9.013	0.017319
											9.014	0.018468
											9.015	0.019693
											9.016	0.020896
											9.017	0.022155
											9.018	0.023392
											9.019	0.024587
											9.02	0.025922
											9.021	0.027061
											9.022	0.028307
											9.023	0.029513
											9.024	0.030657
											9.025	0.031796
											9.026	0.032914
											9.027	0.033999
											9.028	0.035047
											9.029	0.036048
											9.03	0.037081
											9.031	0.038006
											9.032	0.038914
											9.033	0.039847
											9.034	0.04065
											9.035	0.041481
											9.036	0.042248
											9.037	0.04299
											9.038	0.043682
											9.039	0.044313
											9.04	0.044969
											9.041	0.045522
											9.042	0.046048
											9.043	0.046544
											9.044	0.047037
											9.045	0.047369
											9.046	0.047795
											9.047	0.048119
											9.048	0.048376
											9.049	0.048668
											9.05	0.048863
											9.051	0.049069
											9.052	0.049214
											9.053	0.049321
											9.054	0.049471
											9.055	0.049475
											9.056	0.049524
											9.057	0.049596
											9.058	0.049506
											9.059	0.049533
											9.06	0.049446
											9.061	0.04938
											9.062	0.049248
											9.063	0.049095
											9.064	0.048951
											9.065	0.048726
											9.066	0.048468
											9.067	0.048285
											9.068	0.047947
											9.069	0.047664
											9.07	0.047351
											9.071	0.046995
											9.072	0.046626
											9.073	0.046206
											9.074	0.04584
											9.075	0.045355
											9.076	0.044895
											9.077	0.044448
											9.078	0.043933
											9.079	0.043395
											9.08	0.042887
											9.081	0.042332
											9.082	0.041718
											9.083	0.041155
											9.084	0.040504
											9.085	0.039889
											9.086	0.039184
											9.087	0.038519
											9.088	0.037829
											9.089	0.037057
											9.09	0.036332
											9.091	0.035606
											9.092	0.034759
											9.093	0.034011
											9.094	0.033206
											9.095	0.032362
											9.096	0.031566
											9.097	0.030704
											9.098	0.029922
											9.099	0.029058
											9.1	0.028246
											9.101	0.027496
											9.102	0.026665
											9.103	0.025914
											9.104	0.025254
											9.105	0.024497
											9.106	0.023913
											9.107	0.023325
											9.108	0.022817
											9.109	0.022366
											9.11	0.022016
											9.111	0.021732
											9.112	0.021567
											9.113	0.021438
											9.114	0.021499
											9.115	0.021591
											9.116	0.02176
											9.117	0.02215
											9.118	0.022487
											9.119	0.022977
											9.12	0.023575
											9.121	0.024178
											9.122	0.024876
											9.123	0.025625
											9.124	0.026413
											9.125	0.027246
											9.126	0.028064
											9.127	0.02898
											9.128	0.029864
											9.129	0.030713
											9.13	0.031691
											9.131	0.032549
											9.132	0.03346
											9.133	0.034343
											9.134	0.035245
											9.135	0.036072
											9.136	0.036922
											9.137	0.037738
											9.138	0.038534
											9.139	0.039266
											9.14	0.040016
											9.141	0.040723
											9.142	0.041355
											9.143	0.041981
											9.144	0.042606
											9.145	0.043095
											9.146	0.043625
											9.147	0.044079
											9.148	0.044497
											9.149	0.044871
											9.15	0.045154
											9.151	0.045523
											9.152	0.045658
											9.153	0.045874
											9.154	0.046049
											9.155	0.04608
											9.156	0.046171
											9.157	0.046181
											9.158	0.04614
											9.159	0.046099
											9.16	0.045954
											9.161	0.045859
											9.162	0.045668
											9.163	0.045409
											9.164	0.045249
											9.165	0.04491
											9.166	0.044619
											9.167	0.044314
											9.168	0.043938
											9.169	0.043568
											9.17	0.043137
											9.171	0.042746
											9.172	0.042262
											9.173	0.041786
											9.174	0.041287
											9.175	0.040793
											9.176	0.0402
											9.177	0.039687
											9.178	0.039113
											9.179	0.038501
											9.18	0.037914
											9.181	0.037315
											9.182	0.03667
											9.183	0.036051
											9.184	0.035391
											9.185	0.034788
											9.186	0.034083
											9.187	0.033453
											9.188	0.032829
											9.189	0.032108
											9.19	0.031497
											9.191	0.030815
											9.192	0.030153
											9.193	0.029478
											9.194	0.028795
											9.195	0.028144
											9.196	0.027441
											9.197	0.026729
											9.198	0.026125
											9.199	0.025358
											9.2	0.024685
											9.201	0.024043
											9.202	0.023282
											9.203	0.02263
											9.204	0.021914
											9.205	0.021232
											9.206	0.020524
											9.207	0.019817
											9.208	0.019156
											9.209	0.018461
											9.21	0.017749
											9.211	0.017132
											9.212	0.016463
											9.213	0.01579
											9.214	0.015243
											9.215	0.014619
											9.216	0.014079
											9.217	0.013578
											9.218	0.013123
											9.219	0.012713
											9.22	0.012362
											9.221	0.012075
											9.222	0.011901
											9.223	0.011687
											9.224	0.011678
											9.225	0.01168
											9.226	0.011729
											9.227	0.011922
											9.228	0.012165
											9.229	0.012397
											9.23	0.012806
											9.231	0.013165
											9.232	0.01361
											9.233	0.014069
											9.234	0.014567
											9.235	0.015082
											9.236	0.015591
											9.237	0.016127
											9.238	0.016694
											9.239	0.0172
											9.24	0.017737
											9.241	0.018323
											9.242	0.018779
											9.243	0.019329
											9.244	0.019823
											9.245	0.020286
											9.246	0.020759
											9.247	0.021167
											9.248	0.021631
											9.249	0.021961
											9.25	0.022326
											9.251	0.022693
											9.252	0.022946
											9.253	0.0232
											9.254	0.023476
											9.255	0.023616
											9.256	0.023803
											9.257	0.023891
											9.258	0.024011
											9.259	0.024043
											9.26	0.024016
											9.261	0.024061
											9.262	0.023951
											9.263	0.023852
											9.264	0.023756
											9.265	0.023569
											9.266	0.023369
											9.267	0.02316
											9.268	0.022889
											9.269	0.022637
											9.27	0.022265
											9.271	0.021977
											9.272	0.021604
											9.273	0.021178
											9.274	0.020778
											9.275	0.020374
											9.276	0.019859
											9.277	0.019419
											9.278	0.018935
											9.279	0.01841
											9.28	0.017903
											9.281	0.017339
											9.282	0.016843
											9.283	0.016226
											9.284	0.015666
											9.285	0.015127
											9.286	0.014491
											9.287	0.013935
											9.288	0.013342
											9.289	0.012771
											9.29	0.012165
											9.291	0.011581
											9.292	0.011026
											9.293	0.010441
											9.294	0.009843
											9.295	0.009354
											9.296	0.008776
											9.297	0.008261
											9.298	0.007794
											9.299	0.007301
											9.3	0.006894
											9.301	0.006425
											9.302	0.006101
											9.303	0.005756
											9.304	0.005401
											9.305	0.005187
											9.306	0.004989
											9.307	0.004781
											9.308	0.004723
											9.309	0.004658
											9.31	0.004704
											9.311	0.004732
											9.312	0.004859
											9.313	0.00506
											9.314	0.005185
											9.315	0.00546
											9.316	0.00568
											9.317	0.005967
											9.318	0.006234
											9.319	0.006511
											9.32	0.006866
											9.321	0.007144
											9.322	0.007442
											9.323	0.007827
											9.324	0.00811
											9.325	0.008427
											9.326	0.008788
											9.327	0.009072
											9.328	0.009416
											9.329	0.009692
											9.33	0.010029
											9.331	0.010346
											9.332	0.01058
											9.333	0.010954
											9.334	0.011197
											9.335	0.011474
											9.336	0.011752
											9.337	0.012019
											9.338	0.012241
											9.339	0.012478
											9.34	0.012695
											9.341	0.012918
											9.342	0.01306
											9.343	0.013257
											9.344	0.013419
											9.345	0.013513
											9.346	0.013641
											9.347	0.013741
											9.348	0.013793
											9.349	0.013837
											9.35	0.013872
											9.351	0.013886
											9.352	0.013855
											9.353	0.013784
											9.354	0.013804
											9.355	0.013635
											9.356	0.013556
											9.357	0.013454
											9.358	0.01326
											9.359	0.013092
											9.36	0.012905
											9.361	0.012665
											9.362	0.012437
											9.363	0.012139
											9.364	0.011888
											9.365	0.011589
											9.366	0.011217
											9.367	0.01098
											9.368	0.010603
											9.369	0.010268
											9.37	0.009993
											9.371	0.009652
											9.372	0.009377
											9.373	0.009111
											9.374	0.008892
											9.375	0.008703
											9.376	0.008562
											9.377	0.008478
											9.378	0.008503
											9.379	0.008482
											9.38	0.00867
											9.381	0.008848
											9.382	0.009074
											9.383	0.009439
											9.384	0.009822
											9.385	0.0102
											9.386	0.010736
											9.387	0.01121
											9.388	0.011759
											9.389	0.012318
											9.39	0.012918
											9.391	0.013527
											9.392	0.014134
											9.393	0.014756
											9.394	0.01544
											9.395	0.016016
											9.396	0.016682
											9.397	0.017341
											9.398	0.017912
											9.399	0.018562
											9.4	0.019156
											9.401	0.019757
											9.402	0.020308
											9.403	0.020876
											9.404	0.021446
											9.405	0.021936
											9.406	0.022434
											9.407	0.022964
											9.408	0.023375
											9.409	0.023808
											9.41	0.024251
											9.411	0.02459
											9.412	0.024974
											9.413	0.025267
											9.414	0.025613
											9.415	0.025861
											9.416	0.026096
											9.417	0.026375
											9.418	0.026544
											9.419	0.026724
											9.42	0.026923
											9.421	0.027056
											9.422	0.027174
											9.423	0.027316
											9.424	0.02739
											9.425	0.027505
											9.426	0.027527
											9.427	0.027616
											9.428	0.027665
											9.429	0.027652
											9.43	0.027708
											9.431	0.027752
											9.432	0.02769
											9.433	0.027776
											9.434	0.027749
											9.435	0.027763
											9.436	0.027775
											9.437	0.027783
											9.438	0.027814
											9.439	0.027804
											9.44	0.027831
											9.441	0.027886
											9.442	0.02788
											9.443	0.027912
											9.444	0.028
											9.445	0.027982
											9.446	0.028061
											9.447	0.028105
											9.448	0.028138
											9.449	0.028192
											9.45	0.028216
											9.451	0.028306
											9.452	0.028307
											9.453	0.028358
											9.454	0.028442
											9.455	0.028463
											9.456	0.028485
											9.457	0.028587
											9.458	0.028576
											9.459	0.028634
											9.46	0.028651
											9.461	0.028689
											9.462	0.028706
											9.463	0.028681
											9.464	0.02875
											9.465	0.028704
											9.466	0.028683
											9.467	0.028706
											9.468	0.028641
											9.469	0.028588
											9.47	0.028558
											9.471	0.028463
											9.472	0.02841
											9.473	0.028283
											9.474	0.028228
											9.475	0.028116
											9.476	0.027994
											9.477	0.0279
											9.478	0.027839
											9.479	0.027665
											9.48	0.027633
											9.481	0.02755
											9.482	0.027442
											9.483	0.027424
											9.484	0.027363
											9.485	0.027352
											9.486	0.027329
											9.487	0.02734
											9.488	0.027402
											9.489	0.027419
											9.49	0.027491
											9.491	0.027648
											9.492	0.027703
											9.493	0.02786
											9.494	0.028062
											9.495	0.028178
											9.496	0.028425
											9.497	0.028597
											9.498	0.028848
											9.499	0.029062
											9.5	0.029303
											9.501	0.029585
											9.502	0.029837
											9.503	0.030071
											9.504	0.030422
											9.505	0.030655
											9.506	0.030943
											9.507	0.031257
											9.508	0.031524
											9.509	0.031804
											9.51	0.032068
											9.511	0.032345
											9.512	0.032581
											9.513	0.032787
											9.514	0.033041
											9.515	0.033219
											9.516	0.033359
											9.517	0.033565
											9.518	0.033648
											9.519	0.033765
											9.52	0.03382
											9.521	0.033889
											9.522	0.033888
											9.523	0.033871
											9.524	0.033839
											9.525	0.033791
											9.526	0.033652
											9.527	0.033551
											9.528	0.033429
											9.529	0.033184
											9.53	0.033032
											9.531	0.032784
											9.532	0.032519
											9.533	0.032249
											9.534	0.031926
											9.535	0.031636
											9.536	0.031247
											9.537	0.030886
											9.538	0.03055
											9.539	0.030104
											9.54	0.029694
											9.541	0.029358
											9.542	0.028857
											9.543	0.028498
											9.544	0.028063
											9.545	0.027661
											9.546	0.027257
											9.547	0.026835
											9.548	0.02648
											9.549	0.026094
											9.55	0.025693
											9.551	0.025421
											9.552	0.025046
											9.553	0.024734
											9.554	0.024482
											9.555	0.024199
											9.556	0.02395
											9.557	0.023733
											9.558	0.02355
											9.559	0.023369
											9.56	0.023216
											9.561	0.023112
											9.562	0.023044
											9.563	0.022926
											9.564	0.022958
											9.565	0.022927
											9.566	0.022931
											9.567	0.022997
											9.568	0.023054
											9.569	0.023124
											9.57	0.023215
											9.571	0.02333
											9.572	0.023437
											9.573	0.023548
											9.574	0.023661
											9.575	0.023822
											9.576	0.023874
											9.577	0.024023
											9.578	0.024134
											9.579	0.024183
											9.58	0.024296
											9.581	0.024348
											9.582	0.024409
											9.583	0.024434
											9.584	0.024465
											9.585	0.024502
											9.586	0.024477
											9.587	0.024457
											9.588	0.024512
											9.589	0.024407
											9.59	0.024417
											9.591	0.024405
											9.592	0.024339
											9.593	0.024303
											9.594	0.024276
											9.595	0.024201
											9.596	0.024174
											9.597	0.02406
											9.598	0.024052
[truncated: 402 more rows]

## Sheet: Fig.S4
Median grain size (μm)	δ18OPDB (‰)	δ13CPDB (‰)
18.448	-9.13	-1.15
9.074	-8.84	-1.54
7.944	-10.02	-1.34
36.841	-9.08	-1.11
82.05	-9.53	-1.26
104.97	-9.72	-1.06
99.356	-8.99	-0.86
18.69	-9.44	-1.72
17.295	-10.12	-2.23
60.845	-9.24	-1.36
9.284	-7.75	-1.69
109.332	-8.24	-0.71
29.022	-9.2	-1.75
7.161	-9.68	-2.18
11.919	-11.32	-1.98
12.041	-9.66	-2.22
11.137	-10.54	-2.13
26.565	-9.81	-1.68
23.697	-10.36	-1.35
125.003	-9.3	-0.81
120.745	-8.67	-1.37
157.177	-8.18	-0.48
23.243	-9.25	-0.83
142.63	-9.31	-1
20.978	-10.27	-1.5
9.925	-10.24	-2.04
19.287	-10.14	-1.14
46.757	-9.14	-0.99
13.023	-9.77	-1.35
13.832	-9.94	-1.39
15.807	-9.81	-1.43
10.356	-9.21	-1.09
23.585	-9.57	-1.09
104.219	-9.31	-0.94
128.788	-8.34	-0.37
157.175	-8.56	-0.43
115.503	-9.47	-0.9
27.188	-9.82	-1.3
31.986	-11.2	-2.35
114.335	-9.41	-0.05
189.643	-8.9	-0.9
94.464	-9.31	-0.89
118.855	-9.39	-1.15
19.886	-9.14	-1.21
97.647	-8.15	-0.45
84.763	-8.28	-0.65
96.42	-8.68	-0.96
18.133	-8.83	-0.99
111.294	-8.18	-0.54
114.409	-8.23	-0.86
133.279	-8.76	-0.83
40.652	-8.63	-1.09
130.177	-8.72	-0.71
7.195	-7.84	-1.37
118.996	-8.66	-0.53
227.08	-7.62	-0.25
184.932	-8.34	-0.52
85.613	-8.84	-0.53
145.282	-8.2	-0.56
29.328	-9.16	-1.12
106.188	-8.11	-0.68
25.558	-9.79	-1.39
106.405	-9.41	-0.65
19.343	-8.37	-0.97
122.038	-8.23	-0.48
193.146	-8.19	-0.47
178.064	-8.01	-0.55
21.087	-9.11	-1.38
160.107	-8.11	-0.62
37.088	-8.87	-1.59
159.345	-8.11	-0.62
18.991	-9.2	-1.91
27.878	-9.12	-1.09
127.141	-8.5	-0.91
177.776	-8.21	-0.61
259.925	-8.31	-0.86
20.352	-8.91	-1.71
39.201	-9.46	-1.63
71.286	-9.19	-1.23
109.549	-8.5	-0.86
120.748	-8.37	-0.99
26.001	-8.48	-0.9
25.751	-9.36	-2.44
121.237	-8.76	-1.43
140.26	-8.68	-0.94
121.338	-8.17	-1.18
111.645	-8.69	-1.46
112.269	-8.58	-1.6
105.52	-8.22	-0.79
148.677	-8.58	-1.12
33.919	-8.57	-1.32
139.033	-8.09	-1.37
73.697	-9.09	-2.27
105.905	-9.21	-2.2
8.032	-8.93	-2.04
17.826	-9.63	-3.5
168.688	-9.03	-1.36
134.385	-8.57	-1.16
118.831	-9.59	-1.87
142.821	-8.46	-1.11
15.767	-9.49	-1.24
143.906	-8.79	-1.02
11.873	-9.58	-1.16
208.752	-8.91	-1.12
226.009	-8.63	-0.72
114.931	-8.76	-0.6
139.649	-8.44	-0.4
107.667	-9.79	-1.04
189.104	-8.56	-0.53
118.772	-9.06	-0.87
148.478	-8.53	-0.08
101.679	-8.83	-0.69
126.909	-8.93	-0.77
96.464	-9.72	-1.04
116.715	-9.07	-0.91
38.628	-10.07	-1.6
130.652	-9.64	-1.47
175.86	-8.82	-1.17
23.893	-9.87	-1.62
123.732	-8.8	-0.4
129.928	-8.62	-0.47
24.738	-10.12	-1.24
197.206	-8.78	-0.42
5.488	-8.93	-0.98
174.106	-8.13	-0.18
115.394	-8.47	-0.33
143.493	-7.9	-0.36
162.81	-8.18	-0.14
192.586	-8.43	-0.33
236.727	-8.27	-0.34
140.921	-8.48	-0.46
165.291	-8.43	-0.36
125.494	-8.74	-0.54
92.164	-8.67	-0.49
119.509	-8.68	-0.48
8.229	-8.83	-1.11
182.195	-8.83	-0.44
137.413	-8.62	-0.42
20.177	-9.07	-1.08
20.697	-9.61	-1.62
4.961	-7.69	-1.77
146.737	-8.7	-0.94
126.791	-8.63	-0.48
115.909	-8.56	-0.88
133.184	-8.43	-0.74
147.838	-8.22	-0.44
139.083	-8.54	-0.34
10.103	-9.9	-2.59
84.395	-9.85	-0.91
11.938	-10.3	-2.04
90.733	-9.77	-0.89
8.819	-9.37	-1.35
159.45	-9.11	-0.53
6.02	-9.68	-1.15
129.154	-9.14	-0.41
171.435	-8.72	-0.52
99.466	-8.67	-0.7
150.411	-8.9	-0.66
89.958	-9.96	-0.76
79.255	-9.16	-0.32
214.432	-8.81	-0.06
111.883	-8.55	-0.03
155.133	-8.7	-0.48
17.449	-9.64	-1.1
44.097	-9.85	-0.57
12.606	-10.39	-0.78
7.906	-10.31	-1.17
205.239	-9.28	-0.51
136.959	-10.05	-0.44
202.246	-9.92	-0.48
110.026	-9.15	-0.16
103.108	-9.63	-0.02
131.048	-9.24	-0.22
40.541	-9.63	-0.68
159.041	-9.17	-0.42
84.022	-9.68	-0.37
322.347	-9.34	-0.02
19.571	-9.34	-0.45
292.691	-9.06	0.1
39.862	-9.97	-0.02
105.859	-9.11	-0.26
199.85	-8.56	0.29
104.456	-8.61	-0.53
132.214	-8.91	-0.58
24.203	-9.56	-0.51
125.604	-9.77	0.02
25.193	-10.14	-0.56
225.421	-8.81	0.21
171.297	-9.01	-0.04
17.374	-10.25	-0.51
153.307	-9.41	0.01
6.07	-9.3	-0.32
89.217	-9.82	-0.13
92.06	-9.65	-0.08

## Sheet: Fig. S5
Age (Ma)	Total charcoal concentration (grains/g)	Al content (%)	Si/Al	Fe content (%)	HIRM (10-3Am2/kg)	Median grain size (μm)
9.8401	298.08	4.09	14.4499	1.65	0.190978	182.984
9.8119	8056.44	14.87	3.39408	7.13	0.608342	10.356
9.741	4016.72	9.64	5.87656	4.31	0.539116	27.188
9.7192	1054.32	4.67	12.8158	1.85	0.190162	189.643
9.7141	121.44	4.46	13.4305	1.77	0.210478	191.44

## Sheet: Fig.S7
Age (Ma)	Mean grian size (μm)	Median grain size (μm)	<2.000 μm (%)	2.00μm-10.00μm (%)	10.00μm-40.00μm (%)	40.00μm-63.00μm (%)	>63.000 μm (%)	XARM (10-6m3/kg)	HIRM (10-3Am2/kg)		Age (Ma)	Eccentricity
8.79867	91.872	133.871	3.077	7.766	8.807	4.803	75.547	0.25536	0.284966		8.5	0.023969
8.79442	18.4337	19.348	6.329	28.655	28.806	14.169	22.041	0.377841	0.537642		8.501	0.023876
8.79122	5.14806	5.758	18.022	55.585	25.815	0.484	0.095	0.687958	0.727066		8.502	0.023702
8.79016	5.25627	5.488	14.06	63.322	21.695	0.628	0.294	0.581686	0.800267		8.503	0.023578
8.78909	36.289	67.33	6.228	18.969	14.072	8.561	52.17	0.206924	0.317621		8.504	0.023436
8.78697	45.0618	79.634	5.564	14.401	15.342	7.465	57.228	0.209337	0.280751		8.505	0.023269
8.7859	148.067	174.106	1.488	4.477	6.98	3.195	83.86	0.193031	0.188693		8.506	0.023148
8.78484	97.0169	134.675	2.409	6.726	9.951	5.011	75.903	0.220893	0.25272		8.507	0.022983
8.78377	165.514	209.351	1.211	3.988	6.975	4.112	83.715	0.211947	0.252261		8.508	0.022911
8.78271	130.705	168.526	1.459	4.835	8.647	4.093	80.966	0.210233	0.223413		8.509	0.022738
8.78164	102.717	139.021	2.227	6.627	9.591	5.382	76.173	0.226389	0.268295		8.51	0.022651
8.78058	122.608	150.311	1.137	4.303	9.138	4.508	80.913	0.247881	0.28568		8.511	0.022588
8.77951	112.674	147.124	1.395	5.253	9.793	4.043	79.516	0.262213	0.271508		8.512	0.022477
8.77739	68.589	108.085	3.654	8.911	9.282	5.484	72.669	0.290188	0.331676		8.513	0.022406
8.77526	77.6751	115.394	2.604	7.879	10.291	5.057	74.168	0.285495	0.339457		8.514	0.022401
8.77419	165.58	216.255	1.861	5.352	7.422	3.602	81.763	0.212447	0.199584		8.515	0.022359
8.77313	118.661	160.627	2.015	6.332	8.395	4.02	79.237	0.213828	0.211242		8.516	0.022363
8.7744	132.486	168.85	1.33	4.694	8.832	3.693	81.452	0.176334	0.137947		8.517	0.022372
8.7676	94.7972	143.493	2.524	7.577	10.373	4.017	75.509	0.300443	0.244816		8.518	0.022444
8.76081	145.626	174.211	1.527	4.73	7.289	3.286	83.167	0.214625	0.198966		8.519	0.022493
8.75741	104.063	139.793	1.759	5.694	10.347	4.601	77.6	0.221594	0.217879		8.52	0.022554
8.75401	152.611	176.88	1.249	4.18	7.32	3.703	83.548	0.244614	0.22191		8.521	0.022712
8.75061	98.6597	129.762	1.724	5.483	10.686	5.15	76.956	0.240982	0.235956		8.522	0.022849
8.74721	130.266	176.657	1.768	5.604	8.626	3.475	80.527	0.20824	0.182959		8.523	0.023029
8.74381	100.041	135.797	2.245	6.207	9.384	4.284	77.88	0.244968	0.248605		8.524	0.023237
8.74042	111.654	138.842	1.431	4.862	9.477	4.571	79.659	0.227235	0.222093		8.525	0.023524
8.73702	66.3496	103.016	4.014	9.932	13.961	7.392	64.701	0.285571	0.234319		8.526	0.023792
8.73362	115.946	147.219	1.926	5.437	8.6	4.149	79.887	0.221311	0.202098		8.527	0.024111
8.72682	108.102	142.825	1.616	5.359	9.999	4.245	78.781	0.251297	0.243825		8.528	0.024449
8.72342	117.889	146.187	1.341	4.737	9.223	4.319	80.38	0.251661	0.255648		8.529	0.024858
8.72003	118.218	144.466	1.304	4.766	9.743	4.896	79.291	0.248003	0.264584		8.53	0.025179
8.71663	106.974	138.336	1.686	5.912	9.341	4.682	78.378	0.25449	0.26062		8.531	0.02561
8.71323	123.255	162.81	1.758	5.939	8.989	3.873	79.441	0.27164	0.278612		8.532	0.026052
8.70983	103.57	166.715	2.376	8.346	8.68	2.125	78.473	0.257613	0.243006		8.533	0.026405
8.70643	156.148	188.405	1.703	4.987	7.536	3.942	81.831	0.149365	0.170612		8.534	0.026881
8.70303	135.458	177.996	3.799	9.188	13.83	5.877	80.003	0.164239	0.165739		8.535	0.027271
8.69624	175.323	204.045	1.808	5.481	8.686	4.021	84.748	0.153177	0.147952		8.536	0.02773
8.68944	154.813	192.586	0.851	3.477	6.96	3.964	83.516	0.157512	0.142803		8.537	0.028158
8.67245	184.357	222.745	1.09	4.019	7.836	3.54	84.379	0.167707	0.186229		8.538	0.028564
8.66905	161.977	197.773	1.311	4.279	6.587	3.444	82.826	0.189572	0.204145		8.539	0.029071
8.66226	152.868	191.884	1.381	4.584	7.643	3.566	80.721	0.164051	0.177892		8.54	0.029444
8.65546	183.698	247.49	1.518	4.649	8.617	4.495	83.294	0.155918	0.132727		8.541	0.029896
8.65206	193.814	246.25	1.835	4.605	6.939	3.326	84.909	0.14436	0.134148		8.542	0.030358
8.64866	193.116	254.519	1.3	3.933	6.32	3.538	84.09	0.13098	0.129361		8.543	0.030742
8.64526	138.101	173.742	1.009	3.634	7.2	4.066	81.234	0.18557	0.196552		8.544	0.031156
8.64187	183.77	236.727	1.269	4.593	8.789	4.115	83.964	0.156149	0.159775		8.545	0.031571
8.63847	153.659	182.165	1.129	3.757	7.322	3.829	82.737	0.182609	0.17949		8.546	0.031948
8.63507	138.186	180.175	1.13	3.949	8.106	4.078	80.293	0.149808	0.157323		8.547	0.03233
8.63167	113.748	147.1	1.893	5.324	8.408	4.082	79.149	0.164499	0.173169		8.548	0.032629
8.62487	131.611	175.349	1.891	5.22	9.395	4.345	79.481	0.181183	0.171355		8.549	0.033023
8.62148	126.102	169.096	2.134	5.609	8.602	4.174	79.585	0.17319	0.169059		8.55	0.03329
8.61808	117.705	158.346	2.385	5.903	8.35	3.777	78.926	0.27274	0.167677		8.551	0.03355
8.61128	114.714	148.074	2.352	6.015	8.789	3.918	78.596	0.178459	0.159863		8.552	0.03387
8.60788	124.438	151.374	2.234	5.702	8.97	4.498	80.65	0.189893	0.193364		8.553	0.03405
8.60448	120.499	143.294	1.583	4.739	8.738	4.291	80.975	0.182395	0.212811		8.554	0.034304
8.60109	103.949	140.921	1.221	4.459	9.079	4.266	77.683	0.191766	0.253406		8.555	0.034451
8.59769	99.216	135.75	2.433	6.193	9.36	4.331	76.568	0.203354	0.24813		8.556	0.03464
8.59429	97.5366	137.7	2.5	6.499	9.671	4.762	77.112	0.20539	0.231927		8.557	0.034799
8.59089	149.869	173.177	2.585	6.642	9.57	4.092	83.361	0.19066	0.196046		8.558	0.034865
8.5773	137.689	168.817	1.756	4.271	6.905	3.708	81.04	0.184601	0.214558		8.559	0.035009
8.5739	111.272	157.172	2.376	5.544	7.302	3.738	77.524	0.180663	0.198414		8.56	0.035095
8.5705	112.191	154.876	2.634	6.601	9.11	4.131	77.965	0.186732	0.203358		8.561	0.035079
8.5671	127.352	165.291	2.825	6.414	8.736	4.061	80.692	0.163597	0.162029		8.562	0.035201
8.56371	88.1372	125.609	2.194	5.518	7.939	3.656	74.643	0.169487	0.182303		8.563	0.035162
8.56031	105.529	134.553	2.648	6.989	10.874	4.846	78.756	0.171918	0.189264		8.564	0.035152
8.55691	93.6866	128.899	2.331	5.666	8.738	4.509	76.107	0.160569	0.171971		8.565	0.035117
8.55351	157.141	209.792	2.394	6.186	10.466	4.847	82.406	0.154864	0.161607		8.566	0.035066
8.55011	79.5259	121.222	1.702	5.22	7.179	3.493	69.945	0.181121	0.246068		8.567	0.034979
8.54671	88.3876	133.776	3.912	9.585	10.46	6.099	73.546	0.141891	0.164417		8.568	0.034848
8.54332	71.7857	114.411	2.917	7.721	10.908	4.908	67.305	0.15891	0.197069		8.569	0.034726
8.53992	79.1696	112.61	2.661	7.198	10.263	5.656	74.221	0.20497	0.262788		8.57	0.034583
8.53652	95.7311	125.494	2.128	5.823	10.487	5.951	75.611	0.200643	0.272649		8.571	0.034365
8.53312	70.9989	107.342	3.62	8.06	10.614	6.071	71.635	0.199727	0.281821		8.572	0.034133
8.52972	76.5655	116.326	3.086	8.214	11.097	5.216	72.386	0.170615	0.208438		8.573	0.033941
8.52632	71.4857	111.845	3.74	8.514	10.92	5.262	71.564	0.188835	0.223102		8.574	0.033626
8.52293	70.3782	94.755	2.451	7.4	14.923	9.647	65.578	0.238756	0.333791		8.575	0.033341
8.51953	97.4748	125.291	1.699	5.536	9.825	4.984	77.956	0.201838	0.242424		8.576	0.033022
8.51613	59.086	92.164	3.812	10.001	15.634	7.706	62.847	0.252808	0.319418		8.577	0.032672
8.51273	117.445	147.75	1.294	4.487	9.384	4.26	80.575	0.167988	0.182968		8.578	0.032296
8.50933	93.5748	132.456	2.218	6.331	11.036	4.595	75.821	0.197502	0.215587		8.579	0.031899
8.50594	81.3746	115.715	2.758	7.288	10.762	6.05	73.141	0.241067	0.298639		8.58	0.03151
8.50254	89.0716	114.65	1.744	5.793	10.601	6.57	75.291	0.226062	0.290659		8.581	0.031031
											8.582	0.030574
											8.583	0.030113
											8.584	0.029585
											8.585	0.029012
											8.586	0.02849
											8.587	0.027865
											8.588	0.027247
											8.589	0.026577
											8.59	0.02591
											8.591	0.025219
											8.592	0.024398
											8.593	0.023715
											8.594	0.022872
											8.595	0.022031
											8.596	0.021225
											8.597	0.020309
											8.598	0.019412
											8.599	0.018506
											8.6	0.017519
											8.601	0.0166
											8.602	0.015527
											8.603	0.014562
											8.604	0.013525
											8.605	0.01243
											8.606	0.011388
											8.607	0.010329
											8.608	0.009203
											8.609	0.008148
											8.61	0.007104
											8.611	0.006082
											8.612	0.005214
											8.613	0.004518
											8.614	0.004137
											8.615	0.004229
											8.616	0.004708
											8.617	0.005542
											8.618	0.006577
											8.619	0.007733
											8.62	0.009028
											8.621	0.010282
											8.622	0.011674
											8.623	0.013051
											8.624	0.014417
											8.625	0.015841
											8.626	0.017273
											8.627	0.018655
											8.628	0.020084
											8.629	0.02153
											8.63	0.022898
											8.631	0.024335
											8.632	0.025701
											8.633	0.027143
											8.634	0.028482
											8.635	0.029834
											8.636	0.031231
											8.637	0.032521
											8.638	0.033798
											8.639	0.035133
											8.64	0.03631
											8.641	0.037558
											8.642	0.038712
											8.643	0.039858
											8.644	0.040968
											8.645	0.041987
											8.646	0.043067
											8.647	0.044018
											8.648	0.04494
											8.649	0.045889
											8.65	0.046727
											8.651	0.047521
											8.652	0.048325
											8.653	0.049026
											8.654	0.049741
											8.655	0.050311
											8.656	0.050935
											8.657	0.051466
											8.658	0.051898
											8.659	0.052365
											8.66	0.052725
											8.661	0.053035
											8.662	0.053296
											8.663	0.053516
											8.664	0.053664
											8.665	0.053765
											8.666	0.053831
											8.667	0.053868
											8.668	0.053797
											8.669	0.053732
											8.67	0.053679
											8.671	0.053444
											8.672	0.053292
											8.673	0.053058
											8.674	0.052784
											8.675	0.052462
											8.676	0.052109
											8.677	0.05172
											8.678	0.051303
											8.679	0.050791
											8.68	0.050357
											8.681	0.049795
											8.682	0.049213
											8.683	0.04868
											8.684	0.048019
											8.685	0.047371
											8.686	0.04672
											8.687	0.046011
											8.688	0.045291
											8.689	0.044517
											8.69	0.04377
											8.691	0.042999
											8.692	0.042104
											8.693	0.041346
											8.694	0.040441
											8.695	0.039568
											8.696	0.038666
											8.697	0.03775
											8.698	0.036821
											8.699	0.035837
											8.7	0.034889
											8.701	0.033903
											8.702	0.032867
											8.703	0.031876
											8.704	0.030867
											8.705	0.029782
											8.706	0.028775
											8.707	0.027727
											8.708	0.026666
											8.709	0.025615
											8.71	0.024541
											8.711	0.023519
											8.712	0.022413
											8.713	0.021365
											8.714	0.020334
											8.715	0.019272
											8.716	0.018208
											8.717	0.017301
											8.718	0.016246
											8.719	0.015373
											8.72	0.014552
											8.721	0.013741
											8.722	0.013112
											8.723	0.01257
											8.724	0.012174
											8.725	0.01198
											8.726	0.011881
											8.727	0.012088
											8.728	0.012361
											8.729	0.01286
											8.73	0.013519
											8.731	0.014279
											8.732	0.015118
											8.733	0.016158
											8.734	0.01715
											8.735	0.018235
											8.736	0.019437
											8.737	0.020567
											8.738	0.021792
											8.739	0.023007
											8.74	0.02424
											8.741	0.025493
											8.742	0.026686
											8.743	0.027948
											8.744	0.029179
											8.745	0.030318
											8.746	0.031575
											8.747	0.032714
											8.748	0.033818
											8.749	0.034995
											8.75	0.036031
											8.751	0.037122
											8.752	0.038106
											8.753	0.039124
											8.754	0.04007
											8.755	0.040945
											8.756	0.04183
											8.757	0.042675
											8.758	0.043416
											8.759	0.044151
											8.76	0.044851
											8.761	0.045457
											8.762	0.046037
											8.763	0.046548
											8.764	0.047041
											8.765	0.04742
											8.766	0.047787
											8.767	0.048124
											8.768	0.048349
											8.769	0.048535
											8.77	0.048749
											8.771	0.048762
											8.772	0.048838
											8.773	0.048803
											8.774	0.048747
											8.775	0.048612
											8.776	0.0484
											8.777	0.048218
											8.778	0.047915
											8.779	0.047549
											8.78	0.04722
											8.781	0.046773
											8.782	0.046281
											8.783	0.04581
											8.784	0.045212
											8.785	0.04465
											8.786	0.043984
											8.787	0.043326
											8.788	0.042655
											8.789	0.041842
											8.79	0.041146
											8.791	0.040325
											8.792	0.039465
											8.793	0.038638
											8.794	0.03776
											8.795	0.036841
											8.796	0.035913
											8.797	0.034956
											8.798	0.034016
											8.799	0.032977
											8.8	0.031971

## Sheet: Fig.S8
Mean grian size (μm)	sorting
91.872	0.279156
18.4337	0.261168
5.14806	0.366179
5.25627	0.414176
36.289	0.211387
45.0618	0.217869
148.067	0.370936
97.0169	0.297422
165.514	0.358112
130.705	0.34416
102.717	0.296487
122.608	0.37597
112.674	0.342881
68.589	0.275681
77.6751	0.29725
165.58	0.2895
118.661	0.308431
132.486	0.346127
94.7972	0.276941
145.626	0.354555
104.063	0.325598
152.611	0.357842
98.6597	0.337368
130.266	0.312805
100.041	0.319692
111.654	0.360725
66.3496	0.237746
115.946	0.334417
108.102	0.337208
117.889	0.36129
118.218	0.337844
106.974	0.329476
123.255	0.298822
103.57	0.265158
156.148	0.30319
135.458	0.298488
175.323	0.361765
154.813	0.368969
184.357	0.328827
161.977	0.322694
152.868	0.301226
183.698	0.307635
193.814	0.344643
193.116	0.33742
138.101	0.338799
183.77	0.340866
153.659	0.346959
138.186	0.301277
113.748	0.328068
131.611	0.293363
126.102	0.289638
117.705	0.292016
114.714	0.303829
124.438	0.345556
120.499	0.373091
103.949	0.299
99.216	0.292641
97.5366	0.294113
149.869	0.349538
137.689	0.299294
111.272	0.275943
112.191	0.275762
127.352	0.317113
88.1372	0.283141
105.529	0.324684
93.6866	0.308733
157.141	0.321582
79.5259	0.210969
88.3876	0.270199
71.7857	0.244574
79.1696	0.312602
95.7311	0.323435
70.9989	0.28347
76.5655	0.281644
71.4857	0.272111
70.3782	0.310327
97.4748	0.354862
59.086	0.262551
117.445	0.372108
93.5748	0.311547
81.3746	0.296983
89.0716	0.355436

## Sheet: Fig.S9
Age (Ma)	Median grain size (μm)	δ18OPDB (‰)		Age (Ma)	HTTL Xfd/HIRM (10-6 m/A)		Age (Ma)	Eccentricity
7.702	143.094			7.77095	72.5828		7.77	0.034772
7.7035	148.562			7.7757	12.4129		7.771	0.035478
7.7064	178.925			7.78045	23.5039		7.772	0.036193
7.7094	183.921			7.7852	40.284		7.773	0.036858
7.7108	210.222			7.78994	58.6667		7.774	0.037473
7.7123	225.421	-8.81		7.79469	32.562		7.775	0.038146
7.7137	136.88			7.79944	32.766		7.776	0.038715
7.7152	210.957			7.80418	18.1047		7.777	0.039267
7.7167	67.305			7.80893	24.0411		7.778	0.03982
7.7181	79.349			7.81368	21.9209		7.779	0.040339
7.7196	46.878			7.81843	19.9626		7.78	0.040768
7.7211	25.193	-10.14		7.82317	29.6927		7.781	0.041245
7.7225	125.604	-9.77		7.82792	25.6657		7.782	0.041632
7.724	124.252			7.83267	32.5874		7.783	0.042031
7.7255	126.25			7.83741	17.3832		7.784	0.042334
7.7269	159.874			7.84216	29.3365		7.785	0.042659
7.7284	143.367			7.84691	31.1356		7.786	0.042952
7.7299	192.905			7.85166	19.1753		7.787	0.043113
7.7313	83.764			7.8564	46.2209		7.788	0.043349
7.7328	173.805			7.86115	24.6656		7.789	0.043485
7.7342	80.002			7.8659	36.9237		7.79	0.043549
7.73635	24.203	-9.56		7.87064	52.6543		7.791	0.043622
7.73923	115.308			7.87539	9.97963		7.792	0.043621
7.74193	141.597			7.88014	51.6667		7.793	0.043582
7.74482	132.214	-8.91		7.88489	63.961		7.794	0.04349
7.7477	123.413			7.88963	0		7.795	0.043348
7.75617	104.456	-8.61		7.89438	0		7.796	0.043231
7.75886	119.013			7.89913	23.0175		7.797	0.042979
7.76175	135.214			7.90387	21.6667		7.798	0.042725
7.76464	44.655			7.90862	23.7746		7.799	0.042533
7.76733	147.796			7.91337	26.3963		7.8	0.042125
7.77022	118.098			7.91811	25.6579		7.801	0.041844
7.77311	156.899			7.92286	23.5616		7.802	0.041465
7.7758	178.824			7.92761	11.8736		7.803	0.041059
7.77869	199.85	-8.56		7.93236	21.7058		7.804	0.040638
7.78138	154.915			7.9371	15.4089		7.805	0.040188
7.78427	142.372			7.94185	32.7458		7.806	0.039725
7.78985	146.65			7.9466	22.2177		7.807	0.039242
7.79562	139.87			7.95134	26.8996		7.808	0.038703
7.79832	133.505			7.95609	25.6403		7.809	0.038232
7.8012	152.275			7.96084	20.123		7.81	0.037667
7.80409	140.865			7.96559	15.4722		7.811	0.037095
7.80678	136.319			7.97033	21.2585		7.812	0.036576
7.80967	156.343			7.97508	19.8878		7.813	0.035987
7.81256	167.648			7.97983	24.2807		7.814	0.035392
7.81525	168.563			7.98457			7.815	0.03484
7.81814	141.14			7.98932	19.448		7.816	0.03425
7.82103	183.188			7.99407	41.8355		7.817	0.03367
7.82372	172.512			7.99882	37.2143		7.818	0.0331
7.82661	155.847			8.00356	15.6286		7.819	0.032535
7.8293	126.006			8.00831	12.1417		7.82	0.032022
7.83219	105.859	-9.11		8.01306	40.455		7.821	0.031423
7.83508	27.411			8.0178	12.2353		7.822	0.03099
7.83728	39.862	-9.97		8.02255	8.02597		7.823	0.030477
7.83833	125.447			8.0273	20.4308		7.824	0.030007
7.83938	113.955			8.03205	23.2		7.825	0.02961
7.84037	165.168			8.03679	18.5425		7.826	0.02921
7.84247	160.408			8.04154	18.8382		7.827	0.028834
7.84345	175.463			8.04629	33.1959		7.828	0.028513
7.84555	292.691	-9.06		8.05103	8.21656		7.829	0.028223
7.84654	176.818			8.05578	12.9461		7.83	0.027965
7.84759	166.386			8.06053	23.8731		7.831	0.027729
7.84857	144.021			8.06528	35.0323		7.832	0.027555
7.84962	138.141			8.07002	20.7692		7.833	0.027441
7.85376	125.651			8.07477	32.22		7.834	0.027283
7.85474	19.571	-9.34		8.07952	71.7365		7.835	0.027261
7.85783	24.154			8.08426	29.7837		7.836	0.027239
7.90179	128.977			8.08901	11.0664		7.837	0.027223
7.90284	148.882			8.09376	39.916		7.838	0.027289
7.90383	93.157			8.09851	23.9423		7.839	0.027387
7.90796	322.347	-9.34		8.10325	9.55738		7.84	0.027487
7.90902	171.458			8.108	45.97		7.841	0.027637
7.91512	152.323			8.11495	21.6516		7.842	0.027839
7.91617	151.394			8.1219	10.9827		7.843	0.028045
7.91722	130.284			8.12886	21.7564		7.844	0.028301
7.91925	198.894			8.13581	28.4628		7.845	0.028542
7.9203	131.19			8.14276	34.0964		7.846	0.028926
7.92129	84.022	-9.68		8.14971	25.0622		7.847	0.029184
7.92234	118.958			8.15667	24.6382		7.848	0.029562
7.92339	108.336			8.16362	15.6		7.849	0.029998
7.92437	112.447			8.17057	22.6538		7.85	0.030348
7.92542	99.065			8.17752	33.6531		7.851	0.030803
7.92648	144.727			8.18448	69.9628		7.852	0.031299
7.92746	147.187						7.853	0.031726
7.92851	159.041	-9.17					7.854	0.032284
7.92956	149.565						7.855	0.032756
7.93159	155.942						7.856	0.033346
7.93258	40.541	-9.63					7.857	0.033873
7.93468	96.271						7.858	0.034426
7.93671	120.16						7.859	0.035058
7.93777	157.344						7.86	0.035624
7.93875	104.48						7.861	0.036217
7.9398	139.474						7.862	0.036898
7.94085	135.385						7.863	0.0375
7.94183	131.048	-9.24					7.864	0.038146
7.94288	144.614						7.865	0.038834
7.94905	152.912						7.866	0.039477
7.95109	155.642						7.867	0.040173
7.9523	103.108	-9.63					7.868	0.040821
7.95436	136.212						7.869	0.041537
7.95658	127.133						7.87	0.042212
7.9588	108.412						7.871	0.042871
7.96308	121.023						7.872	0.043582
7.9653	116.041						7.873	0.044267
7.96737	133.319						7.874	0.044903
7.96958	119.299						7.875	0.045594
7.9718	126.373						7.876	0.046274
7.97387	132.01						7.877	0.046854
7.97609	119.682						7.878	0.047542
7.97815	126.954						7.879	0.04812
7.98259	110.026	-9.15					7.88	0.048728
7.98466	226.962						7.881	0.049284
7.98687	202.246	-9.92					7.882	0.049828
7.98909	166.823						7.883	0.05039
7.99116	177.411						7.884	0.050839
7.99337	154.462						7.885	0.051333
7.99559	135.082						7.886	0.05181
7.99987	190.31						7.887	0.052182
8.00209	158.171						7.888	0.052589
8.00416	128.863						7.889	0.052946
8.00859	136.959	-10.05					7.89	0.053235
8.01066	121.84						7.891	0.053528
8.01288	114.706						7.892	0.053723
8.01495	142.407						7.893	0.053982
8.01716	143.257						7.894	0.05407
8.01938	151.315						7.895	0.054203
8.02366	234.545						7.896	0.054309
8.02588	143.758						7.897	0.054284
8.02795	205.239	-9.28					7.898	0.05426
8.03238	138.541						7.899	0.054221
8.03445	8.341						7.9	0.054046
8.03667	7.906	-10.31					7.901	0.053896
8.03888	41.19						7.902	0.05363
8.04095	13.814						7.903	0.053394
8.04317	88.929						7.904	0.05304
8.04745	86.406						7.905	0.052637
8.04967	51.913						7.906	0.052272
8.05132	12.606	-10.39					7.907	0.051753
8.05228	71.708						7.908	0.051233
8.05324	81.42						7.909	0.050691
8.05414	44.097	-9.85					7.91	0.050078
8.0551	16.086						7.911	0.049396
8.05606	17.214						7.912	0.048744
8.05696	17.449	-9.64					7.913	0.047998
8.05792	29.473						7.914	0.047236
8.05977	155.133	-8.7					7.915	0.046434
8.0617	100.987						7.916	0.045586
8.06259	109.983						7.917	0.044763
8.06355	120.546						7.918	0.043787
8.06727	125.133						7.919	0.0429
8.06919	206.254						7.92	0.041956
8.07105	151.689						7.921	0.040921
8.0729	146.067						7.922	0.039947
8.07482	111.883	-8.55					7.923	0.038942
8.07668	157.612						7.924	0.03787
8.07854	214.432	-8.81					7.925	0.036851
8.0804	142.757						7.926	0.035781
8.08514	118.075						7.927	0.034748
8.08795	135.72						7.928	0.033671
8.08981	79.255	-9.16					7.929	0.032606
8.09545	139.516						7.93	0.031625
8.10198	145.822						7.931	0.030516
8.10294	132.263						7.932	0.029549
8.1039	124.736						7.933	0.028572
8.1048	122.158						7.934	0.027598
8.10576	117.233						7.935	0.026683
8.10666	127.661						7.936	0.025814
8.1102	89.552						7.937	0.024976
8.1138	89.958	-9.96					7.938	0.024197
8.1175	106.007						7.939	0.023438
8.1357	85.426						7.94	0.02283
8.143	107.108						7.941	0.022174
8.1467	97.388						7.942	0.021668
8.1503	150.411	-8.9					7.943	0.02124
8.154	138.287						7.944	0.020863
8.1576	99.466	-8.67					7.945	0.020555
8.1613	120.863						7.946	0.020429
8.1649	171.435	-8.72					7.947	0.020267
8.1686	134.937						7.948	0.020256
8.1759	172.436						7.949	0.020333
8.1868	129.154	-9.14					7.95	0.02044
							7.951	0.020667
							7.952	0.020903
							7.953	0.021273
							7.954	0.021631
							7.955	0.022031
							7.956	0.022548
							7.957	0.023012
							7.958	0.023513
							7.959	0.024114
							7.96	0.024634
							7.961	0.025212
							7.962	0.025821
							7.963	0.026387
							7.964	0.027014
							7.965	0.027569
							7.966	0.028218
							7.967	0.028792
							7.968	0.029374
							7.969	0.029968
							7.97	0.030586
							7.971	0.031087
							7.972	0.031697
							7.973	0.032262
							7.974	0.032757
							7.975	0.033328
							7.976	0.033839
							7.977	0.034337
							7.978	0.034847
							7.979	0.035289
							7.98	0.035812
							7.981	0.036204
							7.982	0.036639
							7.983	0.037129
							7.984	0.037442
							7.985	0.037891
							7.986	0.038243
							7.987	0.038593
							7.988	0.038916
							7.989	0.039206
							7.99	0.039509
							7.991	0.039745
							7.992	0.039951
							7.993	0.040219
							7.994	0.040351
							7.995	0.040516
							7.996	0.040678
							7.997	0.040751
							7.998	0.040843
							7.999	0.040857
							8	0.040911
							8.001	0.040857
							8.002	0.040787
							8.003	0.040751
							8.004	0.040595
							8.005	0.040441
							8.006	0.040267
							8.007	0.040061
							8.008	0.039753
							8.009	0.039504
							8.01	0.039139
							8.011	0.038786
							8.012	0.038356
							8.013	0.037909
							8.014	0.037447
							8.015	0.036876
							8.016	0.036319
							8.017	0.035757
							8.018	0.035034
							8.019	0.034404
							8.02	0.033683
							8.021	0.032911
							8.022	0.032167
							8.023	0.031313
							8.024	0.030547
							8.025	0.029618
							8.026	0.028731
							8.027	0.027853
							8.028	0.026853
							8.029	0.025885
							8.03	0.024928
							8.031	0.023871
							8.032	0.022873
							8.033	0.021798
							8.034	0.020779
							8.035	0.019696
							8.036	0.018582
							8.037	0.01757
							8.038	0.016426
							8.039	0.015369
							8.04	0.014311
							8.041	0.013247
							8.042	0.012248
							8.043	0.011208
							8.044	0.010303
							8.045	0.009382
							8.046	0.00849
							8.047	0.007756
							8.048	0.007095
							8.049	0.006516
							8.05	0.006163
							8.051	0.005958
							8.052	0.005991
							8.053	0.006153
							8.054	0.006492
							8.055	0.007027
							8.056	0.007535
							8.057	0.008212
							8.058	0.008859
							8.059	0.009603
							8.06	0.010306
							8.061	0.010973
							8.062	0.011754
							8.063	0.012397
							8.064	0.013053
							8.065	0.013742
							8.066	0.014344
							8.067	0.014947
							8.068	0.015525
							8.069	0.016056
							8.07	0.016634
							8.071	0.01704
							8.072	0.017567
							8.073	0.017999
							8.074	0.01837
							8.075	0.018785
							8.076	0.019122
							8.077	0.019453
							8.078	0.019715
							8.079	0.019992
							8.08	0.020228
							8.081	0.020375
							8.082	0.020562
							8.083	0.020717
							8.084	0.020772
							8.085	0.020867
							8.086	0.020928
							8.087	0.02092
							8.088	0.020931
							8.089	0.020844
							8.09	0.020837
							8.091	0.020687
							8.092	0.020565
							8.093	0.020454
							8.094	0.020255
							8.095	0.02005
							8.096	0.019881
							8.097	0.019629
							8.098	0.019362
							8.099	0.019108
							8.1	0.018791
							8.101	0.018483
							8.102	0.018094
							8.103	0.017756
							8.104	0.017365
							8.105	0.016909
							8.106	0.016506
							8.107	0.01608
							8.108	0.015554
							8.109	0.015133
							8.11	0.014606
							8.111	0.01415
							8.112	0.01361
							8.113	0.013123
							8.114	0.012667
							8.115	0.012102
							8.116	0.011674
							8.117	0.011186
							8.118	0.010723
							8.119	0.010314
							8.12	0.00989
							8.121	0.009591
							8.122	0.009272
							8.123	0.009027
							8.124	0.008955
							8.125	0.008865
							8.126	0.008908
							8.127	0.009113
							8.128	0.009361
							8.129	0.00975
							8.13	0.010209
							8.131	0.010807
							8.132	0.011474
							8.133	0.012124
							8.134	0.012973
							8.135	0.013752
							8.136	0.014627
							8.137	0.015505
							8.138	0.01642
							8.139	0.017398
							8.14	0.018298
							8.141	0.019291
							8.142	0.02031
							8.143	0.021217
							8.144	0.022251
							8.145	0.023237
							8.146	0.024205
							8.147	0.025222
							8.148	0.026145
							8.149	0.027211
							8.15	0.028105
							8.151	0.029067
							8.152	0.030039
							8.153	0.030899
							8.154	0.031794
							8.155	0.032663
							8.156	0.033464
							8.157	0.034274
							8.158	0.035002
							8.159	0.035778
							8.16	0.036447
							8.161	0.037074
							8.162	0.037773
							8.163	0.038292
							8.164	0.038855
							8.165	0.039368
							8.166	0.03983
							8.167	0.040278
							8.168	0.04062
							8.169	0.041024
							8.17	0.041303
							8.171	0.041548
							8.172	0.041763
							8.173	0.041951
							8.174	0.042012
							8.175	0.042107
							8.176	0.04213
							8.177	0.042066
							8.178	0.04201
							8.179	0.041878
							8.18	0.041723
							8.181	0.041489
							8.182	0.041237
							8.183	0.040999
							8.184	0.040626
							8.185	0.040263
							8.186	0.039953
							8.187	0.039449
							8.188	0.039047
							8.189	0.038529
							8.19	0.038018

## Sheet: Table 1
Reversals (Ma)	Reversal duration in meter (m)	Reveral duration in time (kyr)
7.642	3	9.8
7.695	4	13.07
8.108	11	35.93
8.254	4	13.07
8.3	12	39.2
8.771	24	78.39
9.105	23	75.13
9.311	2	6.53
9.426	4	13.07
9.647	38.3	125.1
9.721	4	13.07
9.786	5	16.33
9.937	4	13.07

[truncated: 1 more sheets: Table 2]
